# Supplementary material for: Development of a Sequence Searchable Database of Celiac Disease-Associated Peptides and Proteins for Risk Assessment of Novel Food Proteins
Source: Front Allergy. 2022 May 26;3:900573. doi: 10.3389/falgy.2022.900573 (PMC9234867; doi:10.3389/falgy.2022.900573)
Supplement: Supplementary file 1 [file Table_1.xlsx]

## Sheet: CeD Database References
	Table S1. 75 references of the CeD-associated peptides in the Celiac Peptide and Protein Database http://www.allergenonline.org/celiachome.shtml)
	#	Ref	Authors	Title	Journal	PubMed ID (PMID)
	1	1	Arentz-Hansen EH, McAdam SN, Molberg O, Kristiansen C, Sollid LM.	Production of a panel of recombinant gliadins for the characterisation of T cell reactivity in coeliac disease.	Gut. 2000;46:46Â–51.	10601054
	2	2	Shan L, Molberg Ã˜, Parrot I, Hausch F, Filiz F, Gray GM, Sollid LM, Khosla C.	Structural basis for gluten intolerance in celiac sprue. Science. 2002;297:2275-2279.	Science. 2002;297:2275-2279.	12351792
	3	3	van de Wal Y, Kooy YM, van Veelen PA, PeÃ±a SA, Mearin LM, Molberg O, Lundin KE, Sollid LM, Mutis T, Benckhuijsen WE, Drijfhout JW, Koning F.	Small intestinal T cells of coeliac disease patients recognize a natural pepsin fragment of gliadin.	Proc Natl Acad Sci USA. 1998;95:10050-10054.	9707598
	4	4	van de Wal Y, Kooy Y, van Veelen P, PeÃ±a S, Mearin L, Papadopoulos G, Koning F.	Selective deamidation by tissue tranglutaminase strongly enhances gliadin-specific T cell reactivity.	J Immunol. 1998;161:1585Â–1588.	9712018
	5	5	Mazzarella G, Maglio M, Paparo F, Nardone G, Stefanile R, Greco L, van de Wal Y, Kooy Y, Koning F, Auricchio S, Troncone R.	An immunodominant DQ8 restricted gliadin peptide activates small intestinal immune response in in vitro cultured mucosa from HLA-DQ8 positive but not HLA-DQ8 negative coeliac patients.	Gut. 2003;52:57Â–62.	12477760
	6	6	Hovhannisyan Z, Angela Weiss A, Martin A, Wiesner M, Tollefsen S, Yoshida K, Ciszewski C, Curran SA, Murray JA, David CS, Sollid LM, Koning F, Teyton L, Jabri B.	The role of HLA-DQ8 b57 polymorphism on the anti-gluten T cell response in celiac disease.	Nature. 2008;456:534-538.	19037317
	7	7	van de Wal Y, Kooy YM, van Veelen P, Vader W, August SA, Drijfhout JW, PeÃ±a SA, Koning F.	Glutenin is involved in the gluten-driven mucosal T cell response.	Eur. J. Immunol. 1999;29:3133-3139.	10540324
	8	8	Vader LW, Stepniak DT, Bunnik EM, Kooy YM, de Haan W, Drijfhout JW, van Veelen PA, Koning F.	Characterization of cereal toxicity for celiac disease patients based on protein homology in grains.	Gastroenterology. 2003;125:1105-1113.	14517794
	9	9	Mitea C, Kooy-Winkelaar Y, van Veelen P, de Ru A, Drijfhout JW, Koning F, Dekking L.	Fine specificity of monoclonal antibodies against celiac disease-inducing peptides in the gluteome.	Am J Clin Nutr. 2008;88:1057-1066.	18842794
	10	10	Maiuri L, Troncone R, Mayer M, Coletta S, Picarelli A, De Vincenzi M, Pavone V, Auricchio S.	In vitro activities of A-gliadin synthetic peptides: damaging effect on the atrophic coeliac mucosa and activation of mucosal immune response in the treated coeliac mucosa,	Scand. J. Gastroenterol. 1996;31:247Â–253.	8833354
	11	11	Sturgess R, Day P, Ellis HJ, Lundin KE, Gjertsen HA, Kontakou M, Ciclitira PJ.	Wheat peptide challenge in coeliac disease.	Lancet. 1994;343:758-761.	7907731
	12	14	Arentz-Hansen H, KÃ¶rner R, Molberg O, Quarsten H, Vader W, Kooy YM, Lundin KE, Koning F, Roepstorff P, Sollid LM, McAdam SN.	The intestinal T cell response to gliadin in adult celiac disease is focused on a single deamidated glutamine targeted by tissue transglutaminase,	J. Exp. Med. 2000;191:603Â–612.	10684852
	13	15	Caputo I, Barone MV, Lepretti M, Martucciello S, Nista I, Troncone R, Auricchio S, Sblattero D, Esposito C.	Celiac anti-tissue transglutaminase antibodies interfere with the uptake of alpha gliadin peptide 31-43 but not of peptide 57-68 by epithelial cells.	Biochim Biophys Acta. 2010;1802:717-27.	20553859
	14	16	Koning F.	The molecular basis of celiac disease.	J Mol Recognit. 2003;16:333-336.	14523946
	15	17	Tollefsen S, Arentz-Hansen H, Fleckenstein B, Molberg O, RÃ¡ki M, Kwok WW, Jung G, Lundin KE, Sollid LM.	HLA-DQ2 and -DQ8 signatures of gluten T cell epitopes in celiac disease.	J Clin Invest. 2006;116:2226Â–2236.	16878175
	16	18	Arentz-Hansen H, Fleckenstein B, Molberg Ã˜, Scott H, Koning F, Jung G, Roepstorff P, Lundin KE, Sollid LM.	The molecular basis for oat intolerance in patients with celiac disease.	PLoS Med. 2004;1:e1.	15526039
	17	19	Vader W, Kooy Y, Van Veelen P, De Ru A, Harris D, Benckhuijsen W, PeÃ±a S, Mearin L, Drijfhout JW, Koning F.	The gluten response in children with celiac disease is directed toward multiple gliadin and glutenin peptides.	Gastroenterology. 2002;122:1729-1737.	12055577
	18	20	Stepniak D, Vader LW, Kooy Y, van Veelen PA, Moustakas A, Papandreou NA, Eliopoulos E, Drijfhout JW, Papadopoulos GK, Koning F.	T-cell recognition of HLA-DQ2-bound gluten peptides can be influenced by an N-terminal proline at p-1.	Immunogenetics. 2005;57:8-15.	15714306
	19	21	Stepniak D, Wiesner M, de Ru AH, Moustakas AK, Drijfhout JW, Papadopoulos GK, van Veelen PA, Koning F.	Large-scale characterization of natural ligands explains the unique gluten-binding properties of HLA-DQ2.	J Immunol. 2008;180:3268-3278.	18292551
	20	22	Vader LW, de Ru A, van der Wal Y, Kooy YM, Benckhuijsen W, Mearin ML, Drijfhout JW, van Veelen P, Koning F.	Specificity of tissue transglutaminase explains cereal toxicity in celiac disease.	J Exp Med. 2002;195:643-649.	11877487
	21	23	Arentz-Hansen H, McAdam SN, Molberg Ã˜, Fleckenstein B, Lundin KE, JÃ¸rgensen TJ, Jung G, Roepstorff P, Sollid LM.	Celiac lesion T cells recognize epitopes that cluster in regions of gliadins rich in proline residues.	Gastroenterology. 2002;123:803-809.	12198706
	22	24	SjÃ¶strÃ¶m H, Lundin KE, Molberg O, KÃ¶rner R, McAdam SN, Anthonsen D, Quarsten H, NorÃ©n O, Roepstorff P, Thorsby E, Sollid LM.	Identification of a gliadin T-cell epitope in coeliac disease: general importance of gliadin deamidation for intestinal T-cell recognition.	Scand J Immunol. 1998;48:111-115.	9716100
	23	25	Qiao SW, Bergseng E, Molberg O, Jung G, Fleckenstein B, Sollid LM.	Refining the rules of gliadin T cell epitope binding to the disease-associated DQ2 molecule in celiac disease: importance of proline spacing and glutamine deamidation.	J Immunol. 2005;175:254-261.	15972656
	24	27	Koning F, Gilissen L, Wijmenga C.	Gluten: a two-edged sword. Immunopathogenesis of celiac disease.	Springer Semin Immunopathol. 2005;27:217-232.	16091925
	25	28	Anderson RP, Degano P, Godkin AJ, Jewell DP, Hill AV.	In vivo antigen challenge in celiac disease identifies a single transglutaminase-modified peptide as the dominant A-gliadin T-cell epitope.	Nat Med 2000;6:337Â–342.	10700238
	26	29	de Ritis G, Auricchio S, Jones HW, Lew EJ-L, Bernardin JE, Kasarda DD.	In-vitro (organ culture) studies of the toxicity of specific A-gliadin peptides in celiac disease.	Gastroenterology. 1988;94:41-49.	3335296
	27	30	Gianfrani C, Troncone R, Mugione P, Cosentini E, De Pascale M, Faruolo C, Senger S, Terrazzano G, Southwood S, Auricchio S, Sette A.	Celiac disease association with CD8+ T cell responses: identification of a novel gliadin-derived HLA-A2-restricted epitope.	J Immunol. 2003. 170;5:2719Â–2726.	12594302
	28	34	Lundin KE, Scott H, Hansen T, Paulsen G, Halstensen TS, Fausa O, Thorsby E, Sollid LM.	Gliadin-specific, HLA-DQ (a1*0501,ÃŸ1*0201) restricted T cells isolated from the small intestinal mucosa of celiac disease patients.	J Exp Med. 1993;178:187Â–196.	8315377
	29	35	Mantzaris G, Jewell DP.	In vivo toxicity of a synthetic dodecapeptide from A gliadin in patients with coeliac disease.	Scand J Gastroenterol. 1991;26:392Â–398.	1827928
	30	37	Martucci S, Fraser JS, Biagi F, Corazza GR, Ciclitira PJ, Ellis HJ.	Characterizing one of the DQ2 candidate epitopes in coeliac disease: A-gliadin 51Â–70 toxicity assessed using an organ culture system.	Eur J Gastroenterol Hepatol. 2003;15:1293Â–1298.	14624152
	31	39	Gjertsen HA, Lundin KE, Sollid LM, Eriksen JA, Thorsby E.	T cells recognize a peptide derived from alpha-gliadin presented by the celiac disease-associated HLA-DQ (alpha 1*0501, beta 1*0201) heterodimer.	Hum Immunol. 1994;39:243-252.	7520895
	32	40	Wieser H, Belitz HD, Ashkenazi A.	Amino-acid sequence of the coeliac active gliadin peptide B 3142.	Z Lebensm Unters Forsch. 1984;179:371Â–376.	6524078
	33	41	Wieser H, Belitz HD, Idar D, Ashkenazi A.	Coeliac activity of the gliadin peptides CT-1 and CT-2.	Z. Lebensm. Unters. Forsch. 1986;182:115Â–117.	3705771
	34	42	Devery JM, Bender V, Penttila I, Skerritt JH.	Identification of reactive synthetic gliadin peptides specific for coeliac disease.	Int Arch Allergy Appl Immunol 1991;95:356Â–362.	1720424
	35	43	Quarsten H, McAdam SN, Jensen T, Arentz-Hansen H, Molberg O, Lundin KE, Sollid LM.	Staining of celiac disease-relevant T cells by peptide-DQ2 multimers.	J Immunol. 2000;167:4861Â–4868.	11673490
	36	44	Vader W, Stepniak D, Kooy Y, Mearin L, Thompson A, van Rood JJ, Spaenij L, Koning F.	The HLA-DQ2 gene dose effect in celiac disease is directly related to the magnitude and breadth of gluten-specific T cell responses.	Proc. Natl. Acad. Sci. USA. 2003;100:12390Â–12395.	14530392
	37	45	Hausch F, Shan L, Santiago NA, Gray GM, Khosla C.	Intestinal digestive resistance of immunodominant gliadin peptides.	Am J Physiol Gastrointest Liver Physiol. 2002;283:G996-G1003.	12223360
	38	46	Black KE, Murray JA, David CS.	HLA-DQ determines the response to exogenous wheat proteins: a model of gluten sensitivity in transgenic knockout mice.	J Immunol. 2002;169: 5595Â–5600.	12421937
	39	47	Molberg Ã˜, Uhlen AK, Jensen T, Solheim Flaete N, Fleckenstein B, Arentz-Hansen H, Raki M, Lundin KEA, Sollid LM.	Mapping of gluten T cell epitopes in the bread wheat ancestors: implications for celiac disease.	Gastroenterology 2005;128:393-401.	15685550
	40	48	Shan L, Qiao SW, Arentz-Hansen H, Molberg Ã˜, Gray GM, Sollid LM, Khosla C.	Identification and analysis of multivalent proteolytically resistant peptides from gluten: implications for celiac sprue.	J Proteome Res. 2005;4:1732-1741.	16212427
	41	49	Shidrawi RG, Day P, Przemioslo R, Ellis HJ, Nelufer JM, Ciclitira PJ.	Invitro toxicity of gluten peptides in celiac disease assessed by organ culture.	Scand J Gastroenterol. 1995; 30:758-763.	7481543
	42	50	Biagi F, Ellis HJ, Parnell ND, Shidrawi RG, Thomas PD, O'Reilly N, Corazza GR, Ciclitira PJ.	A non-toxic analogue of a celiac-activating gliadin peptide: a basis for immunomodulation?	Aliment Pharmacol Ther. 1999;13:945-950.	10383530
	43	51	Ellis HJ, Pollock EL, Engel W, Fraser JS, Rosen-Bronson S, Wieser H, Ciclitira PJ.	Investigation of the putative immunodominant T cell epitopes in coeliac disease.	Gut. 2003;52:212-217.	12524402
	44	52	Moustakas AK, van de Wal Y, Routsias J, Kooy YM, van Veelen P, Drijfhout JW, Koning F, Papadopoulos GK.	Structure of celiac disease-associated HLA-DQ8 and non-associated HLA-DQ8 alleles in complex with two disease-specific epitopes.	Int Immunol. 2000;12:1157-1166.	10917890
	45	54	Henderson KN, Tye-Din JA, Reid HH, Chen Z, Borg NA, Beissbarth T, Tatham A, Mannering SI, Purcell AW, Dudek NL, van Heel DA, McCluskey J, Rossjohn J, Anderson RP.	A structural and immunological basis for the role of human leukocyte antigen DQ8 in celiac disease.	Immunity. 2007;27:23-34.	17629515
	46	55	Molberg Ã˜, Mcadam SN, KÃ¶rner R, Quarsten H, Kristiansen C, Madsen L, Fugger L, Scott H, NorÃ©n O, Roepstorff P, Lundin KE, SjÃ¶strÃ¶m H, Sollid LM.	Tissue transglutaminase selectively modifies gliadin peptides that are recognized by gut derived T cells in celiac disease.	Nat. Med. 1998;4:713Â–717.	9623982
	47	56	Quarsten H, Molberg Ã˜, Fugger L, McAdam SN, Sollid LM.	HLA binding and T cell recognition of a tissue transglutaminase modified gliadin epitope.	Eur. J. Immunol. 1999;29:2506Â–2514.	10458765
	48	57	Camarca A, Anderson RP, Mamone G, Fierro O, Facchiano A, Costantini S, Zanzi D, Sidney J, Auricchio S, Sette A, Troncone R, Gianfrani C.	Intestinal T cell responses to gluten peptides are largely heterogeneous: implications for a peptide-based therapy in celiac disease.	J Immunol. 2009;182:4158-4166.	19299713
	49	59	Mitea C, Salentijn EM, van Veelen P, Goryunova SV, van der Meer IM, van den Broeck HC, Mujico JR, Monserrat V, Gilissen LJ, Drijfhout JW, Dekking L, Koning F, Smulders MJ.	A universal approach to eliminate antigenic properties of alpha-gliadin peptides in celiac disease.	PLoS One. 2010;5:e15637.	21179575
	50	60	Lammers KM, Khandelwal S, Chaudhry F, Kryszak D, Puppa EL, Casolaro V, Fasano A.	Identification of a novel immunomodulatory gliadin peptide that causes interleukin-8 release in a chemokine receptor CXCR3-dependent manner only in patients with coeliac disease.	Immunology. 2011 Mar;132(3):432-40	21091908
	51	61	Dørum S, Arntzen MÃ˜, Qiao SW, Holm A, Koehler CJ, Thiede B, Sollid LM, Fleckenstein B.	The preferred substrates for transglutaminase 2 in a complex wheat gluten digest are Peptide fragments harboring celiac disease T-cell epitopes.	PLoS One. 2010;5:e14056.	21124911
	52	62	Tye-Din JA, Stewart JA, Dromey JA, Beissbarth T, van Heel DA, Tatham A, Henderson K, Mannering SI, Gianfrani C, Jewell DP, Hill AV, McCluskey J, Rossjohn J, Anderson RP.	Comprehensive, quantitative mapping of T cell epitopes in gluten in celiac disease.	Sci Transl Med. 2010;2:41ra51	20650871
	53	63	Fraser JS, Enoel W, Ellis HJ, Moodie SJ, Pollock EL, Wieser H, Ciclitira PJ.	Coeliac disease In-vivo toxicity of the putative immunodominant epitope.	Gut. 2003;52:1698-1702.	14633945
	54	64	Mazzarella G, Stefanile R, Camarca A, Giliberti P, Cosentini E, Marano C, Iaquinto G, Giardullo N, Auricchio S, Sette A, Troncone R, Gianfrani C.	Gliadin activates HLA class I-restricted CD8+ T cells in celiac disease intestinal mucosa and induces the enterocyte apoptosis.	Gastroenterology. 2008 Apr;134(4):1017-27. doi: 10.1053/j.gastro.2008.01.008. Epub 2008 Jan 11.	18395083
	55	66	Johansen BH, Gjertsen HA, Vartdal F, Buus S, Thorsby E, Lundin KE, Sollid LM.	Binding of peptides from the N-terminal region of alpha-gliadin to the celiac disease-associated HLA-DQ2 molecule assessed in biochemical and T cell assays.	Clin Immunol Immunopathol. 1996 Jun;79(3):288-93	8635288
	56	68	Qiao SW, Bergseng E, Molberg Ã˜, Xia J, Fleckenstein B, Khosla C, Sollid LM	Antigen presentation to celiac lesion-derived T cells of a 33-mer gliadin peptide naturally formed by gastrointestinal digestion	J Immunol. 2004 Aug 1;173(3):1757-62	15265905
	57	69	Lammers KM, Lu R, Brownley J, Lu B, Gerard C, Thomas K, Rallabhandi P, Shea-Donohue T, Tamiz A, Alkan S, Netzel-Arnett S, Antalis T, Vogel SN, Fasano A	Gliadin induces an increase in intestinal permeability and zonulin release by binding to the chemokine receptor CXCR3	Gastroenterology. 2008 Jul;135(1):194-204.e3	18485912
	58	72	Barone MV, Gimigliano A, Castoria G, Paolella G, Maurano F, Paparo F, Maglio M, Mineo A, Miele E, Nanayakkara M, Troncone R, Auricchio S	Growth factor-like activity of gliadin, an alimentary protein: implications for coeliac diseas	Gut. 2007 Apr;56(4):480-8. Epub 2006 Aug 4	16891357
	59	74	Salentijn EM, Mitea DC, Goryunova SV, Van der Meer II, Padioleau I, Gilissen LJ, Koning F, Smulders MJ	Celiac disease T-cell epitopes from gamma-gliadins: immunoreactivity depends on the genome of origin, transcript frequency, and flanking protein variation	BMC Genomics. 2012 Jun 22;13(1):277	22726570
	60	76	Kooy-Winkelaar Y, van Lummel M, Moustakas AK, Schweizer J, Mearin ML, Mulder CJ, Roep BO, Drijfhout JW, Papadopoulos GK, van Bergen J, Koning F	Gluten-specific T cells cross-react between HLA-DQ8 and the HLA-DQ2a/DQ8ÃŸ transdimer	J Immunol. 2011 Nov 15;187(10):5123-9	22013116
	61	77	Bodd M, Kim CY, Lundin KE, Sollid LM	T-cell response to gluten in patients with HLA-DQ2.2 reveals requirement of peptide-MHC stability in celiac disease	Gastroenterology. 2012 Mar;142(3):552-61	22108197
	62	78	Sollid LM, Qiao SW, Anderson RP, Gianfrani C, Koning F	Nomenclature and listing of celiac disease relevant gluten T-cell epitopes restricted by HLA-DQ molecule	Immunogenetics. 2012 Jun;64(6):455-60	22322673
	63	79	Auricchio S, De Ritis G, De Vincenzi M, Occorsio P, Silano V	Effects of gliadin-derived peptides from bread and durum wheats on small intestine cultures of rat fetus and Coeliac children	Pediatr Res. 1982; 16:1004-1010	7155669
	64	81	Qiao SW, Iversen R, Rakl M, Sollid LM	The adaptive immune response in celiac disease	Semin. Immunopathol. 2012; 34:523-540	22535446
	65	82	Mamone G, Ferranti P, Melck D, Tafuro F, Longobardo L, Chianese L, Addeo F	Susceptibility to transglutaminase of gliadin peptides predicted by a mass spectrometry-based assay	FEBS Lett. 2004; 562:177-182	15044021
	66	83	Bodd M, Tollefsen S, Bergseng E, Lundin KEA, Sollid LM	Evidence that HLA-DQ9 confers risk to celiac disease by presence of DQ9-restricted gluten specific T cells	Human Immunology. 2012. 73:376-381	22342873
	67	84	Kim CY, Quarsten H, Bergseng E, Khosla C, Sollid LM	Structural basis for HLA-DQ2-mediated presentation of gluten epitopes in celiac disease	PNAS 2004. 101(12):4175-4179	15020763
	68	86	Hardy MY, Girardin A, Pizzey C, Cameron DJ, Watson KA, Picascia S, Auricchio R, Greco L, Gianfrani C, La Gruta NL, Anderson RP, Tye-Dyn JA	Consistency in polyclonal T-cell responses to gluten between children and adults with celiac disease	Gastroenterology. 2015. 149:1541-1552	26226573
	69	87	Real A, Comino I, de Lorenzo L, Merchan F, Gil-Humanes J, Gimenez MJ, Lopez-Casado MA, Torres MI, Cebolla A, Sousa C, Barro F, Pison F	Molecular and immunological characterization of gluten proteins isolated from oat cultivars that differ in toxicity for celiac disease	PLOS One. 2012. 7(12):e48365	23284616
	70	88	Hardy MY, Tye-Din JA, Stewart JA, Schmitz F, Dudek NL, Hanchapola I, Purcell AW, Anderson RP	Ingestion of oats and barley in patients with celiac disease mobilizes cross-reactive T cells activated by avenin peptides and immuno-dominant hordein peptides	J Autoimmunity. 2015. 56:56-65	25457306
	71	90	EFSA GMO Panel, Naegeli H, Birch AN, Casacuberta J, De Schrijver A	Guidance on allergenicity assessment of genetically modified plants.	EFSA Journal. 2017. 15(5):Annex A, 18-28.	32728397
	72	91	Rocher A, Calero M, Soriano F, Mendoza E	Identification of major rye secalins as coeliac immunoreactive proteins	Biochim Biophys Acta 1996. 1295(1):13-22	8679669
	73	92	Sollid LM, Tye-Din JA, Qiao SW, Anderson RP, Gianfrani C, Koning F	Update 2020: nomenclature and listing of celiac disease-relevant gluten epitopes recognized by CD4+ T cells.	Immunogenetics. 2020 Feb;72(1-2):85-88.	31735991
	74	93	Dørum S, Bodd M, Fallang LE, Bergseng E, Christophersen A, Johannesen MK, Qiao SW, Stamnaes J, de Souza GA, Sollid LM	HLA-DQ molecules as affinity matrix for identification of gluten T cell epitopes.	J Immunol. 2014 Nov 1;193(9):4497-506.	25261484
	75	94	Petersen J, Kooy-Winkelaar Y, Loh KL, Tran M, van Bergen J, Koning F, Rossjohn J, Reid HH	Diverse T cell receptor gene usage in HLA-DQ8-associated celiac disease converges into a consensus binding solution.	Structure. 2016 Oct 4;24(10):1643-1657.	27568928
