# Supplementary material for: Development of a Sequence Searchable Database of Celiac Disease-Associated Peptides and Proteins for Risk Assessment of Novel Food Proteins
Source: Front Allergy. 2022 May 26;3:900573. doi: 10.3389/falgy.2022.900573 (PMC9234867; doi:10.3389/falgy.2022.900573)
Supplement: Supplementary file 2 [file Table_2.XLSX]

## Sheet: Celiac Database (1)
	Table S2. The 1,041 CeD-associated proteins in the Celiac Peptide and Protein Database http://www.allergenonline.org/celiachome.shtml)
	#	ID	Type	Description	Toxicity	Form	HLADQ	Refs	SeqLen	Sequence
	1	1	alpha-gliadin	alpha-gliadin CT-1 (p1-p22 of B 3142)	Toxic	Native	Unknown	41	22	VPVPQLQPQNPSQQQPQEQVPL
	2	2	alpha-gliadin	alpha-gliadin peptide CT-2 (p23-p53 of B 3142)	Toxic	Native	Unknown	41	31	VQQQQFPGQQQPFPPQQPYPQPQPFPSQQPY
	3	3	alpha-gliadin	alpha-gliadin p14 (p1-p19)	Immunogenic	Native	DQ2	34	19	VRVPVPQLQPQNPSQQQPQ
	4	4	alpha-gliadin	alpha-gliadin p15 (p11-p28)	Immunogenic	Native	DQ2	34	18	QNPSQQQPQEQVPLVQQQ
	5	5	alpha-gliadin	alpha-gliadin p209	Immunogenic	Native	DQ2	34,39	20	FPGQQQPFPPQQPYPQPQPF
	6	7	alpha-gliadin	alpha-gliadin (p44-p55)	Immunogenic, Toxic	Native	HLA-DR	10	12	PQPQPFPSQQPY
	7	8	alpha-gliadin	Epitope DQ2-alpha-I/II/III	Immunogenic	Native	DQ2	62	20	YLQLQPFPQPQLPYPQPQLP
	8	9	alpha-gliadin	alpha2-gliadin 1420 (p56-p70)	Immunogenic	Native	DQ2, DQ8	17	15	YLQLQPFPQPQLPYP
	9	10	alpha-gliadin	alpha2-gliadin 33-mer (p57-p89)	Immunogenic	Native	DQ2, DQ8 (DQ2/8)	25,2	33	LQLQPFPQPQLPYPQPQLPYPQPQLPYPQPQPF
	10	11	alpha-gliadin	Deamidated alpha2-gliadin 33-mer (p57-p89)	Immunogenic	Deamidated	DQ2.5	61	33	LQLQPFPQPELPYPQPELPYPQPELPYPQPQPF
	11	12	alpha-gliadin	alpha-2 gliadin G8 (p56Â–p75)	Toxic, Immunogenic	Native	DQ2	51,63	20	LQLQPFPQPQLPYPQPQLPY
	12	13	alpha-gliadin	alpha-2 gliadin G9 (p56Â–p75; E65)	Immunogenic	Deamidated	DQ2	51	20	LQLQPFPQPELPYPQPQLPY
	13	14	alpha-gliadin	alpha-9 gliadin G5 (p56Â–p68)	Immunogenic	Native	DQ2	51	13	LQLQPFPQPQLPY
	14	15	alpha-gliadin	alpha-9 gliadin G5 (p56Â–p68; E65)	Immunogenic	Deamidated	DQ2	51	13	LQLQPFPQPELPY
	15	16	alpha-gliadin	Wheat peptide W02	Immunogenic	Native	DQ2	86,62	16	QLQPFPQPQLPYPQPQ
	16	17	alpha-gliadin	Glia-alpha9 (p57-p71)	Immunogenic	Native	DQ2	9	15	QLQPFPQPQLPYPQP
	17	18	alpha-gliadin	Glia-alpha9 (p57-p71; T69 and H70)	Immunogenic	Native	DQ2	9	15	QLQPFPQPQLPYTHP
	18	19	alpha-gliadin	Glia-alpha9 (p57-p71; R59)	Immunogenic	Native	DQ2	9	15	QLRPFPQPQLPYPQP
	19	20	alpha-gliadin	Glia-alpha9 (p57-p71; H63 and H70)	Immunogenic	Native	DQ2	9	15	QLQPFPHPQLPYPHP
	20	21	alpha-gliadin	Glia-alpha9 (p57-p71; A63)	Immunogenic	Native	DQ2	9	15	QLQPFPQAQLPYPQP
	21	22	alpha-gliadin	Glia-alpha9 (p57-p70)	Immunogenic	Native	DQ2	8	14	QLQPFPQPQLPYPQ
	22	23	alpha-gliadin	Glia-alpha9 (p57-p70; E65)	Immunogenic	Deamidated	DQ2	8	14	QLQPFPQPELPYPQ
	23	24	alpha-gliadin	alpha-9 gliadin (p57-p68); alpha2/alpha9 gliadin	Immunogenic	Native	DQ2	84,14,23,2	12	QLQPFPQPQLPY
	24	25	alpha-gliadin	alpha-9 gliadin (p57-p68; E65); alpha-I	Immunogenic	Deamidated	DQ2	84,43,14,8	12	QLQPFPQPELPY
	25	26	alpha-gliadin	alpha-9 gliadin epitope homolog (p57-p68; E63 (considered native form of synthetic))	Immunogenic	Native	DQ2	8	12	QLQPFPEPQLPY
	26	27	alpha-gliadin	alpha-9 gliadin epitope homolog (p57-p68; E63 and E65 (tTG-treated form))	Immunogenic	Deamidated	DQ2	8	12	QLQPFPEPELPY
	27	28	alpha-gliadin	alpha-9 gliadin epitope homolog (p57-p68; Q64 (considered native form of synthetic))	Immunogenic	Native	DQ2	8	12	QLQPFPQQQLPY
	28	29	alpha-gliadin	alpha-9 gliadin epitope homolog (p57-p68; Q64 and E63 (tTG-treated form))	Immunogenic	Deamidated	DQ2	8	12	QLQPFPEQQLPY
	29	30	alpha-gliadin	alpha-9 gliadin epitope homolog (p57-p68; Q64 and E65 (tTG-treated form))	Immunogenic	Deamidated	DQ2	8	12	QLQPFPQQELPY
	30	31	alpha-gliadin	alpha-9 gliadin epitope homolog (p57-p68; Q64, E63 and E65 (tTG-treated form))	Immunogenic	Deamidated	DQ2	8	12	QLQPFPEQELPY
	31	32	alpha-gliadin	DQ2-Glia-alpha1 epitope (p58Â–p72)	Immunogenic	Native	DQ2	59	15	LQPFPQPQLPYPQPQ
	32	33	alpha-gliadin	DQ2-Glia-alpha1 epitope (p58Â–p72; E65)	Immunogenic	Deamidated	DQ2	59	15	LQPFPQPELPYPQPQ
	33	34	alpha-gliadin	DQ2-Glia-alpha1 epitope (p58Â–p72; S64)	Immunogenic	Native	DQ2	59	15	LQPFPQSQLPYPQPQ
	34	35	alpha-gliadin	DQ2-Glia-alpha1 epitope (p58Â–p72; S64 and E65)	Immunogenic	Deamidated	DQ2	59	15	LQPFPQSELPYPQPQ
	35	36	alpha-gliadin	DQ2-alpha-I epitope (p58-p68)	Immunogenic	Native	DQ2	47	11	LQPFPQPQLPY
	36	37	alpha-gliadin	DQ2-alpha-I epitope (p58-p68; E65 considered Deamidated form)	Immunogenic	Deamidated	DQ2	47	11	LQPFPQPELPY
	37	38	alpha-gliadin	Glia-alpha2 (p60-p76)	Immunogenic	Native	DQ2	8	17	QPFPQPQLPYPQPQLPY
	38	39	alpha-gliadin	Glia-alpha2 (p60-p76; E66)	Immunogenic	Deamidated	DQ2	8	17	QPFPQPELPYPQPQLPY
	39	40	alpha-gliadin	Glia-alpha2 (p60-p76; E73)	Immunogenic	Deamidated	DQ2	8	17	QPFPQPQLPYPQPELPY
	40	41	alpha-gliadin	Glia-alpha2 (p60-p76; E66 and E73)	Immunogenic	Deamidated	DQ2	8	17	QPFPQPELPYPQPELPY
	41	42	alpha-gliadin	Glia-alpha2 (p60-p69)	Immunogenic	Native	DQ2	45	10	QPFPQPQLPY
	42	43	alpha-gliadin	Glia-alpha2 (p60-p69; E66)	Immunogenic	Deamidated	DQ2	45	10	QPFPQPELPY
	43	44	alpha-gliadin	alpha2-gliadin 1421 (p61-p75)	Immunogenic	Native	DQ2, DQ8	17	15	PFPQPQLPYPQPQLP
	44	45	alpha-gliadin	Glia-alpha2 (p61-p71)	Immunogenic	Native	DQ2	59	11	PFPQPQLPYPQ
	45	46	alpha-gliadin	Glia-alpha2 (p61-p71; E66)	Immunogenic	Deamidated	DQ2	59	11	PFPQPELPYPQ
	46	47	alpha-gliadin	Glia-alpha2 (p61-p71; T70 and H71)	Immunogenic	Native	DQ2	59	11	PFPQPQLPYTH
	47	48	alpha-gliadin	Glia-alpha2 (p61-p71; T70, H71 and E66)	Immunogenic	Deamidated	DQ2	59	11	PFPQPELPYTH
	48	49	alpha-gliadin	Glia-alpha2 (p61-p71; H64)	Immunogenic	Native	DQ2	59	11	PFPHPQLPYPQ
	49	50	alpha-gliadin	Glia-alpha2 (p61-p71; H64 and E66)	Immunogenic	Deamidated	DQ2	59	11	PFPHPELPYPQ
	50	53	alpha-9 gliadin	DQ2.5_glia_alpha-la	Immunogenic	Native	DQ2.5	14,90,17,23	9	PFPQPQLPY
	51	54	alpha-9 gliadin	DQ2.5_glia_alpha-1a	Immunogenic	Deamidated	DQ2.5	14,90,17,23	9	PFPQPELPY
	52	55	alpha-gliadin	alpha-2 gliadin 1206 (p62-p75)	Immunogenic	Native	DQ2	14,1,2	14	PQPQLPYPQPQLPY
	53	56	alpha-gliadin	alpha-II/alpha-III epitope (p62-p75; E72)	Immunogenic	Deamidated	DQ2	14	14	PQPQLPYPQPELPY
	54	57	alpha-gliadin	alpha-2 gliadin (p62-p75; E65)	Immunogenic	Deamidated	DQ2	25,14	14	PQPELPYPQPQLPY
	55	58	alpha-gliadin	alpha-2 gliadin (p62-p75; E65 and E72)	Immunogenic	Deamidated	DQ2	14	14	PQPELPYPQPELPY
	56	59	alpha-gliadin	G4-9A gliadin (p62-p75; E65 and A70)	Immunogenic	Deamidated	DQ2	51	14	PQPELPYPAPQLPY
	57	60	alpha-gliadin	G4-11A gliadin (p62-p75; E65 and A72)	Immunogenic	Deamidated	DQ2	51	14	PQPELPYPQPALPY
	58	61	alpha-gliadin	G4-12A gliadin (p62-p75; E65 and A73)	Immunogenic	Deamidated	DQ2	51	14	PQPELPYPQPQAPY
	59	62	alpha-gliadin	G4-13A gliadin (p62-p75; E65 and A74)	Immunogenic	Deamidated	DQ2	51	14	PQPELPYPQPQLAY
	60	63	alpha-gliadin	G4-14A gliadin (p62-p75; E65 and A70)	Immunogenic	Deamidated	DQ2	51	14	PQPELPYPQPQLPA
	61	64	alpha-gliadin	alpha-2 gliadin (p62-p73)	Immunogenic	Native	DQ2	25,47	12	PQPQLPYPQPQL
	62	65	alpha-gliadin	alpha-2 gliadin (p62-p73; E65)	Immunogenic	Deamidated	DQ2	25,47	12	PQPELPYPQPQL
	63	66	alpha-gliadin	alpha-II (p62-p72)	Immunogenic	Native	DQ2	43	11	PQPQLPYPQPQ
	64	67	alpha-gliadin	alpha-II (p62-p72; E65 and E72)	Immunogenic	Deamidated	DQ2	43	11	PQPELPYPQPE
	65	68	alpha-2 gliadin	CAUTION 100% match to one fungal protein and many wheat proteins with multiple epitopes DQ2.5_glia_alpha2	Immunogenic	Native	DQ2.5	14,17,23	9	PQPQLPYPQ
	66	69	alpha-2 gliadin	DQ2.5_glia alpha2	Immunogenic	Deamidated	DQ2.5	14,17,23	9	PQPELPYPQ
	67	70	alpha-gliadin	alpha2-gliadin 1423 (p71-p85)	Immunogenic	Native	DQ2, DQ8	17	15	QPQLPYPQPQLPYPQ
	68	71	alpha-gliadin	a-gliadin (p62-p84)	Immunogenic	Native	DQ2	62	20	PQLPYPQPQLPYPQPQLPYP
	69	72	alpha-gliadin	alpha-III-gliadin (p62-p79)	Immunogenic	Native	DQ2	25	12	PQLPYPQPQLPY
	70	73	alpha-gliadin	alpha-III-gliadin (p62-p79; E76)	Immunogenic	Deamidated	DQ2	25	12	PQLPYPQPELPY
	71	74	alpha-gliadin	alpha-I epitope	Immunogenic	Native	DQ2	25	12	LQLPFPQPQLPY
	72	75	alpha-gliadin	alpha-I epitope Deamidated form	Immunogenic	Deamidated	DQ2	25	12	LQLPFPQPELPY
	73	76	alpha-gliadin	Glia-alpha2 25-mer (p64Â–p89)	Immunogenic	Native	DQ2	57	25	PQLPQFLQPQPYPQPQLPYPQPQPF
	74	77	alpha-gliadin	Glia-alpha2 25-mer (p64Â–p89; E65)	Immunogenic	Deamidated	DQ2	57	25	PELPQFLQPQPYPQPQLPYPQPQPF
	75	78	alpha-gliadin	Glia-alpha2 25-mer (p64Â–p89; E79)	Immunogenic	Deamidated	DQ2	57	25	PQLPQFLQPQPYPQPELPYPQPQPF
	76	79	alpha-gliadin	Glia-alpha2 25-mer (p64Â–p89; E65 and E79)	Immunogenic	Deamidated	DQ2	57	25	PELPQFLQPQPYPQPELPYPQPQPF
	77	80	alpha-gliadin	alpha2-gliadin 1422 (p66-p80)	Immunogenic	Native	DQ2	17	15	QLPYPQPQLPYPQPQ
	78	81	alpha-gliadin	alpha-III epitope (p66-p78)	Immunogenic	Native	DQ2	47	13	QLPYPQPQLPYPQ
	79	82	alpha-gliadin	alpha-III epitope (p66-p78; E72)	Immunogenic	Deamidated	DQ2	47	13	QLPYPQPELPYPQ
	80	83	alpha-gliadin	Wheat peptide W01	Immunogenic	Native	DQ2	62	12	LPYPQPQLPYPQ
	81	84	alpha-3 gliadin	DQ2.5_glia_alpha 1b	Immunogenic	Native	DQ2.5	23	9	PYPQPQLPY
	82	85	alpha-3 gliadin	DQ2.5_glia_alpha 1b	Immunogenic	Deamidated	DQ2.5	23	9	PYPQPELPY
	83	86	alpha-gliadin	Glia-alpha2 18-mer (p71Â– p89)	Immunogenic	Native	DQ2	82	18	QPQPYPQPQLPYPQPQPF
	84	87	alpha-gliadin	Glia-alpha2 18-mer (p71Â– p89; E79)	Immunogenic	Deamidated	DQ2	82,57	18	QPQPYPQPELPYPQPQPF
	85	88	alpha-gliadin	Wheat peptide W18	Immunogenic	Native	DQ2	82,62	20	PQLPYPQPQLPYPQPQPFRP
	86	89	alpha-gliadin	Wheat peptide W18	Immunogenic	Deamidated	DQ2	62	20	PQLPYPQPELPYPQPQPFRP
	87	90	alpha-gliadin	Wheat peptide W18	Immunogenic	Native	DQ2	62	16	YPQPQLPYPQPQPFRP
	88	91	alpha-gliadin	Wheat peptide W18	Immunogenic	Deamidated	DQ2	62	16	YPQPELPYPQPQPFRP
	89	92	alpha-gliadin	alpha2-gliadin 1424 (p76-p90)	Immunogenic	Native	DQ2	17	15	YPQPQLPYPQPQPFR
	90	93	alpha-20 gliadin	DQ2.5_glia_alpha 3	Immunogenic	Native	DQ2.5	90,8	9	FRPQQPYPQ
	91	94	alpha-20 gliadin	DQ2.5_glia_alpha 3	Immunogenic	Deamidated	DQ2.5	90,8	9	FRPEQPYPQ
	92	95	alpha-gliadin	Gliadin (p198-p222)	Immunogenic	Native	DQ8 (DQ2/8, DQ1/8)	3	25	QQPQQQYPSGQGSFQPSQQNPQAQG
	93	96	alpha-gliadin	alpha-2 gliadin (p219-p242) AJ133612	Immunogenic	Native	DQ8	6	24	QQPQQQYPSGQGSFQPSQQNPQAQ
	94	97	alpha-gliadin	alpha-2 gliadin (p219-p242; E229 and E237) AJ133612	Immunogenic	Deamidated	DQ8	6	24	QQPQQQYPSGEGSFQPSQENPQAQ
	95	98	alpha-gliadin	alpha-2 gliadin (p219-p242; E229) AJ133612	Immunogenic	Deamidated	DQ8	6	24	QQPQQQYPSGEGSFQPSQQNPQAQ
	96	99	alpha-gliadin	alpha-2 gliadin (p219-p242; E237) AJ133612	Immunogenic	Deamidated	DQ8	6	24	QQPQQQYPSGQGSFQPSQENPQAQ
	97	100	alpha-gliadin	alpha-gliadin (p220-p239) P18573	Immunogenic	Native	DQ8	54	20	QPQQQYPSGQGSFQPSQQNP
	98	101	alpha-gliadin	Gda09 (p202Â–p219) P18573	Immunogenic	Native	DQ8 (DQ2/8, DQ1/8)	3,4	18	QQYPSGQGSFQPSQQNPQ
	99	102	alpha-gliadin	Gda09 (p203Â–p220) P18573 (alpha-gliadin (alpha-I))	Immunogenic	Native	DQ8	5	18	QYPSGQGSFQPSQQNPQA
	100	103	alpha-gliadin	Gda09 (p203Â–p220; E216) P18573 (alpha-gliadin (alpha-I)	Immunogenic	Deamidated	DQ8	5	18	QYPSGEGSFQPSQENPQA
	101	104	alpha-gliadin	alpha2-gliadin 1447 (p226-p240)	Immunogenic	Native	DQ8	17	15	YPSGQGSFQPSQQNP
	102	105	alpha-gliadin	Gliadin (p205-p222)	Immunogenic	Native	DQ8 (DQ2/8)	3	18	PSGQGSFQPSQQNPQAQG
	103	106	alpha-gliadin	Gliadin (p205-p216) ; alpha2-gliadin	Immunogenic	Native	DQ8 (DQ2/8)	3,46	12	PSGQGSFQPSQQ
	104	107	alpha-gliadin	Gliadin (p205-p215) ; alpha2-gliadin	Immunogenic	Native	DQ8 (DQ2/8)	3,46	11	PSGQGSFQPSQ
	105	108	alpha-gliadin	Gda09 (p206Â–p217) P18573	Immunogenic	Native	DQ8 (DQ2/8)	4,46	12	SGQGSFQPSQQN
	106	109	alpha-gliadin	Gda09 (p206Â–p217; E215) P18573	Immunogenic	Deamidated	DQ8 (DQ2/8)	46	12	SGQGSFQPSEQN
	107	110	alpha-gliadin	Gda09 (p206-p217; E208) P18573	Immunogenic	Deamidated	DQ8 (DQ2/8)	83,4,46	12	SGEGSFQPSQQN
	108	111	alpha-gliadin	Gda09 (p206Â–p217; E216) P18573	Immunogenic	Deamidated	DQ8 (DQ2/8)	4,46	12	SGQGSFQPSQEN
	109	112	alpha-gliadin	Gda09 (p206Â–p217; E208 and E216) P18573	Immunogenic	Deamidated	DQ8 (DQ2/8)	3,4	12	SGEGSFQPSQEN
	110	113	alpha-gliadin	alpha2-gliadin (p228-p236)	Immunogenic	Native	DQ8 (DQ2/8)	6	9	GQGSFQPSQ
	111	115	alpha-2 gliadin	CAUTION 100% identity match to Dicot plant protein and many wheat family DQ8_glia_alpha 1 DQ8.5_glia_alpha 1	Immunogenic	Native	DQ8 (DQ2/8)	3,6,90	9	QGSFQPSQQ
	112	116	alpha-2 gliadin	DQ8_glia_alpha 1 DQ8.5_glia_alpha 1	Immunogenic	Deamidated	DQ8 (DQ2/8)	83,90,17	9	EGSFQPSQQ
	113	117	alpha-2 gliadin	DQ8_glia_alpha 1 DQ8.5_glia_alpha 1	Immunogenic	Deamidated	DQ8 (DQ2/8)	90,17	9	QGSFQPSQE
	114	118	alpha-2 gliadin	DQ8_glia_alpha 1 DQ8.5_glia_alpha 1	Immunogenic	Deamidated	DQ8 (DQ2/8)	90,17	9	EGSFQPSQE
	115	119	alpha-gliadin	alpha2-gliadin 1448 (p231-p245)	Immunogenic	Native	DQ8	17	15	GSFQPSQQNPQAQGS
	116	120	alpha-gliadin	alpha2-gliadin 1450 (p241-p255)	Immunogenic	Native	DQ8 and weak DQ2	17	15	QAQGSVQPQQLPQFE
	117	121	alpha-gliadin	Wheat peptide W02	Immunogenic	Native	DQ2	62	20	MQLQPFPQPQLPYPQPQLPY
	118	122	alpha-gliadin	Wheat peptide W02	Immunogenic	Deamidated	DQ2	62	20	MQLQPFPQPELPYPQPQLPY
	119	123	alpha-gliadin	Wheat peptide W02	Immunogenic	Deamidated	DQ2	62	16	QLQPFPQPELPYPQPQ
	120	124	alpha-gliadin	Wheat peptide W02	Immunogenic	Deamidated	DQ2	62	16	ELQPFPQPELPYPQPQ
	121	125	alpha-gliadin	Wheat peptide W02	Immunogenic	Native	DQ2	62	12	QPFPQPQLPYPQ
	122	126	alpha-gliadin	Wheat peptide W02	Immunogenic	Deamidated	DQ2	62	12	QPFPQPELPYPQ
	123	127	gamma-gliadin	Wheat peptide W01	Immunogenic	Native	DQ2	62	20	PQPFPPQLPYPQPQLPYPQP
	124	128	gamma-gliadin	Wheat peptide W01	Immunogenic	Deamidated	DQ2	62	20	PQPFPPQLPYPQPELPYPQP
	125	129	gamma-gliadin	Wheat peptide W01	Immunogenic	Deamidated	DQ2	62	12	LPYPQPELPYPQ
	126	130	alpha-gliadin	Wheat peptide W34	Immunogenic	Native	DQ2	62	20	VAHAIIMHQQQQQQQEQKQQ
	127	131	alpha-gliadin	Wheat peptide W34	Immunogenic	Native	DQ2	62	16	VAHAIIMHQQQQQQQE
	128	132	alpha-gliadin	Analog of alpha-gliadin (p31-p49; A31)	Toxic	Native	DQ2	50	19	AGQQQPFPPQQPYPQPQPF
	129	133	alpha-gliadin	Analog of alpha-gliadin (p31-p49; A36)	Toxic	Native	DQ2	50	19	LGQQQAFPPQQPYPQPQPF
	130	134	alpha-gliadin	alpha20-gliadin (p91Â–p106)	Immunogenic	Native	DQ2	8	16	PQPFRPQQPYPQPQPQ
	131	135	alpha-gliadin	alpha20-gliadin (p93Â–106; E97)	Immunogenic	Deamidated	DQ2	8	16	PQPFRPEQPYPQPQPQ
	132	136	alpha-gliadin	Glia-alpha20-gliadin (p93Â–p106)	Immunogenic	Native	DQ2	19	14	PFRPQQPYPQPQPQ
	133	137	alpha-gliadin	Glia-alpha20-gliadin (p93Â–p106; E97)	Immunogenic	Deamidated	DQ2	19	14	PFRPEQPYPQPQPQ
	134	138	alpha-gliadin	Glia-alpha20-gliadin (p96Â–106) minimal epitope	Immunogenic	Native	DQ2	19	11	PQQPYPQPQPQ
	135	139	alpha-gliadin	Glia-alpha20-gliadin (p96Â–106; E97) minimal epitope, synthetic	Immunogenic	Deamidated	DQ2	19	11	PEQPYPQPQPQ
	136	140	alpha-gliadin	alpha-gliadin(p123-p132)	Immunogenic	Native	DQ8	30,64	10	QLIPCMDVVL
	137	141	alpha-gliadin	alpha-gliadin (p206-p217)	Toxic	Native	DQ2 (A1 B8 DR3 DQ2 and A 24 B8 DR3 13 DQ2)	35	12	LGQGSFRPSQQN
	138	142	alpha-gliadin	Peptide XT (1-55)	Toxic	Native	Unknown	29	55	VRVPVPQLQPQNPSQQQPQEQVPLVQQQQFLGQQQPFPPQQPYPQPQPFPSQQPY
	139	143	alpha-gliadin	Peptide XT (p1-p30)	Toxic	Native	Unknown	29	30	VRVPVPQLQPQNPSQQQPQEQVPLVQQQQF
	140	144	alpha-gliadin	alpha-gliadin B 3142 (p3-p55)	Immunogenic, Toxic	Native	Unknown	40	53	VPVPQLQPQNPSQQQPQEQVPLVQQQQFGGQQQPFPPQQPYPQPQPFPSQQPY
	141	146	alpha-gliadin	alpha-gliadin p19 (p21-p40)	Immunogenic	Native	DQ2	34	20	QVPLVQQQQFLGQQQPFPPQ
	142	147	alpha-gliadin	alpha-gliadin p134	Immunogenic	Native	DQ2 (alpha1*0501, ÃŸ1*0201)	39	19	QFLGQQQPFPPQQPYPQPQ
	143	148	alpha-gliadin	alpha-gliadin p135	Immunogenic	Native	DQ2 (alpha1*0501, ÃŸ1*0201)	39	18	FLGQQQPFPPQQPYPQPQ
	144	149	alpha-gliadin	Peptide XT (p31-p55)	Immunogenic, Toxic	Native	Unknown	29,10	25	LGQQQPFPPQQPYPQPQPFPSQQPY
	145	150	alpha-gliadin	alpha-gliadin (p31-p49)	Immunogenic, Toxic	Native	DQ2 (alpha1*0501, ÃŸ1*0201)	34,39,11,49	19	LGQQQPFPPQQPYPQPQPF
	146	151	alpha-gliadin	alpha-gliadin p126	Immunogenic	Native	DQ2 (alpha1*0501, ÃŸ1*0201)	10,39,13,15,66,79	17	LGQQQPFPPQQPYPQPQ
	147	152	alpha-gliadin	alpha-gliadin (p31-p43)	Immunogenic, Toxic	Native	HLA-DR	10,13,15,72,79	13	LGQQQPFPPQQPY
	148	153	alpha-gliadin	alpha-gliadin CAB76960 (p253-p272)	Immunogenic	Native	DQ8	54	20	AMCNVYIPPYCAMAPFGIFG
	149	154	alpha-gliadin	alpha-gliadin (proline-rich domain)	Immunogenic	Native	Unknown	42	16	CPQPFPSQQPYLQLQG
	150	155	alpha-gliadin	alpha-gliadin (p5-p22) (proline-rich domain)	Immunogenic	Native	Unknown	42	18	CPQLQPQNPSQQQPQEQG
	151	156	alpha-gliadin	alpha-gliadin (p51-p70)	Toxic	Native	DQ2	37	20	SQQPYLQLQPFPQPQLPYSQ
	152	157	alpha-gliadin	Wheat peptide W08	Immunogenic	Native	DQ2	62	20	LQLQPFPQPQLPYSQPQPFR
	153	158	alpha-gliadin	Wheat peptide W08	Immunogenic	Deamidated	DQ2	62	20	LQLQPFPQPELPYSQPQPFR
	154	159	alpha-gliadin	Glia-alpha9 (p57-p71; S69)	Immunogenic	Native	DQ2	9	15	QLQPFPQPQLPYSQP
	155	160	alpha-gliadin	DQ2-Glia-alpha1 epitope (p58Â–p72; S69)	Immunogenic	Native	DQ2	59	15	LQPFPQPQLPYSQPQ
	156	161	alpha-gliadin	DQ2-Glia-alpha1 epitope (p58Â–p72; S69 and E65)	Immunogenic	Deamidated	DQ2	59	15	LQPFPQPELPYSQPQ
	157	162	alpha-gliadin	DQ2-Glia-alpha1 epitope (p58Â–p72; S64 and S69)	Immunogenic	Native	DQ2	59	15	LQPFPQSQLPYSQPQ
	158	163	alpha-gliadin	DQ2-Glia-alpha1 epitope (p58Â–p72; S64, S69 and E65)	Immunogenic	Deamidated	DQ2	59	15	LQPFPQSELPYSQPQ
	159	164	alpha-gliadin	Wheat peptide W08	Immunogenic	Native	DQ2	62	12	QPFPQPQLPYSQ
	160	165	alpha-gliadin	Wheat peptide W08	Immunogenic	Deamidated	DQ2	62	12	QPFPQPELPYSQ
	161	166	alpha-gliadin	Glia-alpha	Immunogenic	Native	DQ2	59	11	PFPQPQLPYSQ
	162	167	alpha-gliadin	Glia-alpha in Deamidated form	Immunogenic	Deamidated	DQ2	59	11	PFPQPELPYSQ
	163	168	alpha-gliadin	alpha-gliadin (p202-p220)	Toxic	Native	DQ2	11	19	QQYPLGQGSFRPSQQNPQA
	164	169	alpha-gliadin	alpha-gliadin CAB76961 (p251-p270)	Immunogenic	Native	DQ8	54	20	VYIPPYCTIAPFGIFGTNYR
	165	170	alpha-gliadin	Wheat peptide W13	Immunogenic	Native	DQ2	62	20	LQLQPFPQPQLPYLQPQPFR
	166	171	alpha-gliadin	Wheat peptide W13	Immunogenic	Deamidated	DQ2	62	20	LQLQPFPQPELPYLQPQPFR
	167	172	alpha-gliadin	Glia-alpha9 (p57-p71; L69)	Immunogenic	Native	DQ2	9	15	QLQPFPQPQLPYLQP
	168	173	alpha-gliadin	Wheat peptide W13	Immunogenic	Native	DQ2	62	12	QPFPQPQLPYLQ
	169	174	alpha-gliadin	Wheat peptide W13	Immunogenic	Deamidated	DQ2	62	12	QPFPQPELPYLQ
	170	175	alpha-gliadin	alpha-gliadin 4037	Immunogenic	Native	Unknown	60	17	PPYCTIVPFGIFGTNYR
	171	176	alpha-gliadin	alpha-gliadin	Immunogenic	Native	DQ2	62	20	LQLQPFPQPQLPYPQPQPFR
	172	177	alpha-gliadin	alpha-Glia (p57Â–p73)	Immunogenic	Native	DQ2	57	17	QLQPFPQPQLPYPQPQP
	173	178	alpha-gliadin	alpha-Glia (p57Â–p73; E65)	Immunogenic	Deamidated	DQ2	57	17	QLQPFPQPELPYPQPQP
	174	179	alpha-gliadin	alpha-Glia (p57Â–p73; T65 and S73)	Immunogenic	Native	DQ2	57	17	QLQPFPQPTLPYPQPQS
	175	180	alpha-gliadin	alpha-gliadin (p57-p73; S73)	Immunogenic	Native	DQ2	28	17	QLQPFPQPQLPYPQPQS
	176	181	alpha-gliadin	alpha-gliadin (p57-p73; S73 and E65)	Immunogenic	Deamidated	DQ2	28	17	QLQPFPQPELPYPQPQS
	177	182	alpha-gliadin	Wheat peptide W09	Immunogenic	Native	DQ2	62	20	LQPFPQPQPFLPQLPYPQPQ
	178	183	alpha-gliadin	alpha-Glia AG11 (p78 Â–p95)	Immunogenic	Native	DQ2	57	17	PQPQPFLPQLPYPQPQS
	179	184	alpha-gliadin	alpha-Glia AG11 (p78 Â–p95; E86)	Immunogenic	Deamidated	DQ2	57	17	PQPQPFLPELPYPQPQS
	180	185	alpha-gliadin	Wheat peptide W09	Immunogenic	Native	DQ2	62	14	QPQPFLPQLPYPQP
	181	186	alpha-gliadin	Wheat peptide W09	Immunogenic	Deamidated	DQ2	62	14	EPQPFLPELPYPQP
	182	187	alpha-gliadin	Wheat peptide W09	Immunogenic	Native	DQ2	62	12	PQPFLPQLPYPQ
	183	188	alpha-gliadin	alpha-gliadin p211	Immunogenic	Native	DQ2	34	20	FPGQQQQFPPQQPYPQPQPF
	184	189	alpha-gliadin	alpha-Glia AG12 (p82Â–p98)	Immunogenic	Native	DQ2	57	17	PQPQPFPPQLPYPQPQS
	185	190	alpha-gliadin	alpha-Glia AG12 (p82Â–p98; E90)	Immunogenic	Deamidated	DQ2	57	17	PQPQPFPPELPYPQPQS
	186	191	omega-gliadin	Gliadin AAG17702 (p80-p99)	Immunogenic	Native	DQ8	54	20	PFTQPQQPTPIQPQQPFPQQ
	187	192	omega-gliadin	Wheat peptide W27	Immunogenic	Native	DQ2	62	11	PFTQPQQPTPI
	188	193	omega-gliadin	Gliadin AAG17702 (p88-p107)	Immunogenic	Native	DQ8	54	20	TPIQPQQPFPQQPQQPQQPF
	189	194	omega-gliadin	Wheat peptide W25	Immunogenic	Native	DQ2	62	11	TPIQPQQPFPQ
	190	195	omega-gliadin	Wheat peptide W30; Rye peptide R28	Immunogenic	Native	DQ2	62	12	PQQPFPQQPQQP
	191	197	omega-gliadin	omega-gliadin	Immunogenic	Native	DQ2	62	20	PQQPQQPQQPFPQPQQPFPW
	192	198	omega-gliadin	Epitope DQ2-omega-I/II	Immunogenic	Native	DQ2	62	20	PQQPQQPFPQPQQPFPWQPQ
	193	199	omega-gliadin	p4-p18 omega-gliadin of AAG17702 (p81-p102)	Immunogenic	Native	DQ2	62	15	PQQPQQPFPQPQQPF
	194	200	omega-gliadin	p5-p19 omega-gliadin of AAG17702 (p81-p102)	Immunogenic	Native	DQ2	62	15	QQPQQPFPQPQQPFP
	195	201	omega-gliadin	DQ2-omega-1 omega-Glia (p102Â–p118)	Immunogenic	Native	DQ2	57	17	QPQQPFPQPQQPFPWQP
	196	202	omega-gliadin	DQ2-omega-1 omega-Glia (p102Â–p118; E104)	Immunogenic	Deamidated	DQ2	57	17	QPEQPFPQPQQPFPWQP
	197	203	omega-gliadin	Wheat peptide W03, W19, B01	Immunogenic	Deamidated	DQ2	86,62	17	QPEQPFPQPEQPFPWQP
	198	204	omega-gliadin	omega-Glia 17mer	Immunogenic	Deamidated	DQ2.5	61	17	QPQQPFPQPEQPFPWQP
	199	205	omega-gliadin	omega-gliadin AAG17702 substituted by Lysine (p89-p102; E95 K89)	Immunogenic	Native	DQ2	62	14	KPFPQPEQPFPWQP
	200	206	omega-gliadin	omega-gliadin AAG17702 substituted by Lysine (p89-p102; E95 K90)	Immunogenic	Native	DQ2	62	14	QKFPQPEQPFPWQP
	201	207	omega-gliadin	omega-gliadin AAG17702 substituted by Lysine (p89-p102; E95 K91)	Immunogenic	Native	DQ2	62	14	QPKPQPEQPFPWQP
	202	208	omega-gliadin	omega-gliadin AAG17702 substituted by Lysine (p89-p102; E95 K99)	Immunogenic	Native	DQ2	62	14	QPFPQPEQPFKWQP
	203	209	omega-gliadin	omega-gliadin AAG17702 substituted by Lysine (p89-p102; E95 K100)	Immunogenic	Native	DQ2	62	14	QPFPQPEQPFPKQP
	204	210	omega-gliadin	omega-gliadin AAG17702 substituted by Lysine (p89-p102; E95 K101)	Immunogenic	Native	DQ2	62	14	QPFPQPEQPFPWKP
	205	211	omega-gliadin	omega-gliadin AAG17702 substituted by Lysine (p89-p102; E95 K102)	Immunogenic	Native	DQ2	62	14	QPFPQPEQPFPWQK
	206	212	omega-gliadin	p6-p20 omega-gliadin of AAG17702 (p81-p102)	Immunogenic	Native	DQ2	62	15	QPQQPFPQPQQPFPW
	207	213	omega-gliadin	p7-p21 omega-gliadin of AAG17702 (p81-p102)	Immunogenic	Native	DQ2	62	15	PQQPFPQPQQPFPWQ
	208	214	omega-gliadin	p8-p22 omega-gliadin of AAG17702 (p81-p102), Wheat peptide W3	Immunogenic	Native	DQ2	62	15	QQPFPQPQQPFPWQP
	209	215	omega-gliadin	Wheat peptide W03	Immunogenic	Deamidated	DQ2	62	15	EQPFPQPEQPFPWQP
	210	216	omega-gliadin	Wheat peptide W03, W19, Barley peptide B01	Immunogenic	Native	DQ2	62	20	QPFPQPQQPFPWQPQQPFPQ
	211	217	omega-gliadin	Wheat peptide W03, W19, Barley peptide B01	Immunogenic	Deamidated	DQ2	62	20	QPFPQPEQPFPWQPQQPFPQ
	212	218	omega-gliadin	Wheat peptide W03, Barley peptide B01	Immunogenic	Native	DQ2	62	12	QPFPQPQQPFPW
	213	219	omega-gliadin	Wheat peptide W03, Barley peptide B01	Immunogenic	Deamidated	DQ2	62	12	QPFPQPEQPFPW
	214	220	omega-II gliadin	DQ2.5_glia_omega 2	Immunogenic	Deamidated	DQ2.5	88,90,62	9	PQPEQPFPW
	215	221	omega-II gliadin	DQ2.5_glia_omega 2	Immunogenic	Native	DQ2	62,88,90	9	PQPQQPFPW
	216	222	omega-gliadin	Wheat peptide W19, Barley peptide B19	Immunogenic	Native	DQ2	62	12	PFPWQPQQPFPQ
	217	223	omega-gliadin	Wheat peptide W19	Immunogenic	Deamidated	DQ2	62	12	PFPWQPEQPFPQ
	218	224	omega-gliadin	Wheat peptide W30	Immunogenic	Native	DQ2	62	20	PLQPQQPFPQQPQQPFPQPQ
	219	225	omega-gliadin	omega-gliadin	Immunogenic	Native	DQ2	62	20	FPQQPQQPFPQPQLPFPQQS
	220	226	omega-gliadin	Wheat peptide W06	Immunogenic	Native	DQ2	62	20	QQPQQPFPQPQLPFPQQSEQ
	221	227	omega-gliadin	Wheat peptide W06	Immunogenic	Native	DQ2	62	12	QPFPQPQLPFPQ
	222	228	omega-gliadin	Gliadin AAG17702 p173-p192	Immunogenic	Native	DQ8	54	20	QQPFPQQPQQPFPQPQQPIP
	223	229	omega-gliadin	Wheat peptide W32, Barley peptide B25, Rye peptide R26	Immunogenic	Native	DQ2	62	12	PFPQQPQQPFPQ
	224	230	omega-gliadin	Wheat peptide W04	Immunogenic	Native	DQ2	62	20	PQQPQQPFPQPQQPIPVQPQ
	225	231	omega-gliadin	Wheat peptide W04	Immunogenic	Native	DQ2	62	11	PFPQPQQPIPV
	226	232	omega-gliadin	Gliadin AAG17702 p186-p205	Immunogenic	Native	DQ8	54	20	QPQQPIPVQPQQSFPQQSQQ
	227	233	omega-gliadin	Wheat peptide W20	Immunogenic	Native	DQ2	62	20	FPELQQPIPQQPQQPFPLQP
	228	234	omega-gliadin	Wheat peptide W20	Immunogenic	Native	DQ2	62	12	PIPQQPQQPFPL
	229	235	omega-gliadin	Gliadin AAG17702 p225-p244	Immunogenic	Native	DQ8	54	20	PQQPQQPFPLQPQQPFPQQP
	230	236	omega-gliadin	Wheat peptide W26, Barley peptide B20	Immunogenic	Native	DQ2	62	12	PFPLQPQQPFPQ
	231	237	omega-gliadin	Gliadin AAG17702 p239-p258	Immunogenic	Native	DQ8	54	20	PFPQQPQQPFPQQPQQSFPQ
	232	246	omega5-gliadin/LMW glutenin	Glu-5 peptide epitope in native form	Immunogenic	Native	DQ2	21	12	QQQQIPQQPQQF
	233	247	omega5-gliadin/LMW glutenin	Glu-5 peptide epitope in native form	Immunogenic	Native	DQ2	21	12	QQQQLPQQPQQF
	234	248	omega5-gliadin/LMW glutenin	Glu-5 peptide epitope in Deamidated form	Immunogenic	Deamidated	DQ2	21	12	QEQQIPEQPQQF
	235	249	omega5-gliadin/LMW glutenin	Glu-5 peptide epitope in Deamidated form	Immunogenic	Deamidated	DQ2	21	12	QEQQLPEQPQQF
	236	252	omega5-gliadin/LMW glutenin	CAUTION 100% matches with 4 fungal proteins but multiple epitopes on Triticum Glu-5 minimal epitope in native form	Immunogenic	Native	DQ2	19	9	QIPQQPQQF
	237	253	omega5-gliadin/LMW glutenin	Glu-5 minimal epitope in Deamidated form	Immunogenic	Deamidated	DQ2	19	9	QIPEQPQQF
	238	254	omega5-gliadin/LMW glutenin	CAUTION 100% match with fungal and parasite proteins, less with Glu-5 minimal epitope in native form	Immunogenic	Native	DQ2	19	9	QLPQQPQQF
	239	255	omega5-gliadin/LMW glutenin	Glu-5 minimal epitope in Deamidated form	Immunogenic	Deamidated	DQ2	19	9	QLPEQPQQF
	240	256	omega5-gliadin/LMW glutenin	Glu-5 minimal epitope in Deamidated form	Immunogenic	Deamidated	DQ2 (DQ2.2 and DQ2.5)	44	9	EIPEQPQQF
	241	257	omega5-gliadin/LMW glutenin	Glu-5 minimal epitope in Deamidated form	Immunogenic	Deamidated	DQ2 (DQ2.2 and DQ2.5)	44	9	ELPEQPQQF
	242	258	gamma-gliadin or LMW glutenin	Glu-5	Immunogenic	Native	DQ2	19	21	QQISQPQIPQQQQIPQQPQQF
	243	259	gamma-gliadin or LMW glutenin	Glu-5 in Deamidated form	Immunogenic	Deamidated	DQ2	19	21	QEISQPQIPQQQQIPQQPQQF
	244	260	gamma-gliadin or LMW glutenin	Glu-5 in Deamidated form	Immunogenic	Deamidated	DQ2	19	21	QQISQPEIPQQQQIPQQPQQF
	245	261	gamma-gliadin or LMW glutenin	Glu-5 in Deamidated form	Immunogenic	Deamidated	DQ2	19	21	QQISQPQIPQEQQIPQQPQQF
	246	262	gamma-gliadin or LMW glutenin	Glu-5 in Deamidated form	Immunogenic	Deamidated	DQ2	19	21	QQISQPQIPQQQEIPQQPQQF
	247	263	gamma-gliadin or LMW glutenin	Glu-5 in Deamidated form	Immunogenic	Deamidated	DQ2	19	21	QEISQPEIPQQQQIPQQPQQF
	248	264	gamma-gliadin or LMW glutenin	Glu-5 in Deamidated form	Immunogenic	Deamidated	DQ2	19	21	QEISQPQIPQEQQIPQQPQQF
	249	265	gamma-gliadin or LMW glutenin	Glu-5 in Deamidated form	Immunogenic	Deamidated	DQ2	19	21	QEISQPQIPQQQEIPQQPQQF
	250	266	gamma-gliadin or LMW glutenin	Glu-5 in Deamidated form	Immunogenic	Deamidated	DQ2	19	21	QQISQPEIPQEQQIPQQPQQF
	251	267	gamma-gliadin or LMW glutenin	Glu-5 in Deamidated form	Immunogenic	Deamidated	DQ2	19	21	QQISQPEIPQQQEIPQQPQQF
	252	268	gamma-gliadin or LMW glutenin	Glu-5 in Deamidated form	Immunogenic	Deamidated	DQ2	19	21	QQISQPQIPQEQEIPQQPQQF
	253	269	gamma-gliadin or LMW glutenin	Glu-5 in Deamidated form	Immunogenic	Deamidated	DQ2	19	21	QEISQPEIPQEQQIPQQPQQF
	254	270	gamma-gliadin or LMW glutenin	Glu-5 in Deamidated form	Immunogenic	Deamidated	DQ2	19	21	QEISQPEIPQQQEIPQQPQQF
	255	271	gamma-gliadin or LMW glutenin	Glu-5 in Deamidated form	Immunogenic	Deamidated	DQ2	19	21	QEISQPQIPQEQEIPQQPQQF
	256	272	gamma-gliadin or LMW glutenin	Glu-5 in Deamidated form	Immunogenic	Deamidated	DQ2	19	21	QQISQPEIPQEQEIPQQPQQF
	257	273	gamma-gliadin or LMW glutenin	Glu-5 in Deamidated form	Immunogenic	Deamidated	DQ2	19	21	QEISQPEIPQEQEIPQQPQQF
	258	274	gamma-gliadin or LMW glutenin	Glu-5	Immunogenic	Native	DQ2	19	21	QQISQPQLPQQQQIPQQPQQF
	259	275	gamma-gliadin or LMW glutenin	Glu-5 in Deamidated form	Immunogenic	Deamidated	DQ2	19	21	QEISQPQLPQQQQIPQQPQQF
	260	276	gamma-gliadin or LMW glutenin	Glu-5 in Deamidated form	Immunogenic	Deamidated	DQ2	19	21	QQISQPELPQQQQIPQQPQQF
	261	277	gamma-gliadin or LMW glutenin	Glu-5 in Deamidated form	Immunogenic	Deamidated	DQ2	19	21	QQISQPQLPQEQQIPQQPQQF
	262	278	gamma-gliadin or LMW glutenin	Glu-5 in Deamidated form	Immunogenic	Deamidated	DQ2	19	21	QQISQPQLPQQQEIPQQPQQF
	263	279	gamma-gliadin or LMW glutenin	Glu-5 in Deamidated form	Immunogenic	Deamidated	DQ2	19	21	QEISQPELPQQQQIPQQPQQF
	264	280	gamma-gliadin or LMW glutenin	Glu-5 in Deamidated form	Immunogenic	Deamidated	DQ2	19	21	QEISQPQLPQEQQIPQQPQQF
	265	281	gamma-gliadin or LMW glutenin	Glu-5 in Deamidated form	Immunogenic	Deamidated	DQ2	19	21	QEISQPQLPQQQEIPQQPQQF
	266	282	gamma-gliadin or LMW glutenin	Glu-5 in Deamidated form	Immunogenic	Deamidated	DQ2	19	21	QQISQPELPQEQQIPQQPQQF
	267	283	gamma-gliadin or LMW glutenin	Glu-5 in Deamidated form	Immunogenic	Deamidated	DQ2	19	21	QQISQPELPQQQEIPQQPQQF
	268	284	gamma-gliadin or LMW glutenin	Glu-5 in Deamidated form	Immunogenic	Deamidated	DQ2	19	21	QQISQPQLPQEQEIPQQPQQF
	269	285	gamma-gliadin or LMW glutenin	Glu-5 in Deamidated form	Immunogenic	Deamidated	DQ2	19	21	QEISQPELPQEQQIPQQPQQF
	270	286	gamma-gliadin or LMW glutenin	Glu-5 in Deamidated form	Immunogenic	Deamidated	DQ2	19	21	QEISQPELPQQQEIPQQPQQF
	271	287	gamma-gliadin or LMW glutenin	Glu-5 in Deamidated form	Immunogenic	Deamidated	DQ2	19	21	QEISQPQLPQEQEIPQQPQQF
	272	288	gamma-gliadin or LMW glutenin	Glu-5 in Deamidated form	Immunogenic	Deamidated	DQ2	19	21	QQISQPELPQEQEIPQQPQQF
	273	289	gamma-gliadin or LMW glutenin	Glu-5 in Deamidated form	Immunogenic	Deamidated	DQ2	19	21	QEISQPELPQEQEIPQQPQQF
	274	290	gamma-gliadin or LMW glutenin	Glu-5	Immunogenic	Native	DQ2	19	21	QQISQPQIPQQQQLPQQPQQF
	275	291	gamma-gliadin or LMW glutenin	Glu-5 in Deamidated form	Immunogenic	Deamidated	DQ2	19	21	QEISQPQIPQQQQLPQQPQQF
	276	292	gamma-gliadin or LMW glutenin	Glu-5 in Deamidated form	Immunogenic	Deamidated	DQ2	19	21	QQISQPEIPQQQQLPQQPQQF
	277	293	gamma-gliadin or LMW glutenin	Glu-5 in Deamidated form	Immunogenic	Deamidated	DQ2	19	21	QQISQPQIPQEQQLPQQPQQF
	278	294	gamma-gliadin or LMW glutenin	Glu-5 in Deamidated form	Immunogenic	Deamidated	DQ2	19	21	QQISQPQIPQQQELPQQPQQF
	279	295	gamma-gliadin or LMW glutenin	Glu-5 in Deamidated form	Immunogenic	Deamidated	DQ2	19	21	QEISQPEIPQQQQLPQQPQQF
	280	296	gamma-gliadin or LMW glutenin	Glu-5 in Deamidated form	Immunogenic	Deamidated	DQ2	19	21	QEISQPQIPQEQQLPQQPQQF
	281	297	gamma-gliadin or LMW glutenin	Glu-5 in Deamidated form	Immunogenic	Deamidated	DQ2	19	21	QEISQPQIPQQQELPQQPQQF
	282	298	gamma-gliadin or LMW glutenin	Glu-5 in Deamidated form	Immunogenic	Deamidated	DQ2	19	21	QQISQPEIPQEQQLPQQPQQF
	283	299	gamma-gliadin or LMW glutenin	Glu-5 in Deamidated form	Immunogenic	Deamidated	DQ2	19	21	QQISQPEIPQQQELPQQPQQF
	284	300	gamma-gliadin or LMW glutenin	Glu-5 in Deamidated form	Immunogenic	Deamidated	DQ2	19	21	QQISQPQIPQEQELPQQPQQF
	285	301	gamma-gliadin or LMW glutenin	Glu-5 in Deamidated form	Immunogenic	Deamidated	DQ2	19	21	QEISQPEIPQEQQLPQQPQQF
	286	302	gamma-gliadin or LMW glutenin	Glu-5 in Deamidated form	Immunogenic	Deamidated	DQ2	19	21	QEISQPEIPQQQELPQQPQQF
	287	303	gamma-gliadin or LMW glutenin	Glu-5 in Deamidated form	Immunogenic	Deamidated	DQ2	19	21	QEISQPQIPQEQELPQQPQQF
	288	304	gamma-gliadin or LMW glutenin	Glu-5 in Deamidated form	Immunogenic	Deamidated	DQ2	19	21	QQISQPEIPQEQELPQQPQQF
	289	305	gamma-gliadin or LMW glutenin	Glu-5 in Deamidated form	Immunogenic	Deamidated	DQ2	19	21	QEISQPEIPQEQELPQQPQQF
	290	306	gamma-gliadin or LMW glutenin	Glu-5	Immunogenic	Native	DQ2	19	21	QQLSQPQIPQQQQIPQQPQQF
	291	307	gamma-gliadin or LMW glutenin	Glu-5 in Deamidated form	Immunogenic	Deamidated	DQ2	19	21	QELSQPQIPQQQQIPQQPQQF
	292	308	gamma-gliadin or LMW glutenin	Glu-5 in Deamidated form	Immunogenic	Deamidated	DQ2	19	21	QQLSQPEIPQQQQIPQQPQQF
	293	309	gamma-gliadin or LMW glutenin	Glu-5 in Deamidated form	Immunogenic	Deamidated	DQ2	19	21	QQLSQPQIPQEQQIPQQPQQF
	294	310	gamma-gliadin or LMW glutenin	Glu-5 in Deamidated form	Immunogenic	Deamidated	DQ2	19	21	QQLSQPQIPQQQEIPQQPQQF
	295	311	gamma-gliadin or LMW glutenin	Glu-5 in Deamidated form	Immunogenic	Deamidated	DQ2	19	21	QELSQPEIPQQQQIPQQPQQF
	296	312	gamma-gliadin or LMW glutenin	Glu-5 in Deamidated form	Immunogenic	Deamidated	DQ2	19	21	QELSQPQIPQEQQIPQQPQQF
	297	313	gamma-gliadin or LMW glutenin	Glu-5 in Deamidated form	Immunogenic	Deamidated	DQ2	19	21	QELSQPQIPQQQEIPQQPQQF
	298	314	gamma-gliadin or LMW glutenin	Glu-5 in Deamidated form	Immunogenic	Deamidated	DQ2	19	21	QQLSQPEIPQEQQIPQQPQQF
	299	315	gamma-gliadin or LMW glutenin	Glu-5 in Deamidated form	Immunogenic	Deamidated	DQ2	19	21	QQLSQPEIPQQQEIPQQPQQF
	300	316	gamma-gliadin or LMW glutenin	Glu-5 in Deamidated form	Immunogenic	Deamidated	DQ2	19	21	QQLSQPQIPQEQEIPQQPQQF
	301	317	gamma-gliadin or LMW glutenin	Glu-5 in Deamidated form	Immunogenic	Deamidated	DQ2	19	21	QELSQPEIPQEQQIPQQPQQF
	302	318	gamma-gliadin or LMW glutenin	Glu-5 in Deamidated form	Immunogenic	Deamidated	DQ2	19	21	QELSQPEIPQQQEIPQQPQQF
	303	319	gamma-gliadin or LMW glutenin	Glu-5 in Deamidated form	Immunogenic	Deamidated	DQ2	19	21	QELSQPQIPQEQEIPQQPQQF
	304	320	gamma-gliadin or LMW glutenin	Glu-5 in Deamidated form	Immunogenic	Deamidated	DQ2	19	21	QQLSQPEIPQEQEIPQQPQQF
	305	321	gamma-gliadin or LMW glutenin	Glu-5 in Deamidated form	Immunogenic	Deamidated	DQ2	19	21	QELSQPEIPQEQEIPQQPQQF
	306	322	gamma-gliadin or LMW glutenin	Glu-5	Immunogenic	Native	DQ2	19	21	QQLSQPQLPQQQQIPQQPQQF
	307	323	gamma-gliadin or LMW glutenin	Glu-5 in Deamidated form	Immunogenic	Deamidated	DQ2	19	21	QELSQPQLPQQQQIPQQPQQF
	308	324	gamma-gliadin or LMW glutenin	Glu-5 in Deamidated form	Immunogenic	Deamidated	DQ2	19	21	QQLSQPELPQQQQIPQQPQQF
	309	325	gamma-gliadin or LMW glutenin	Glu-5 in Deamidated form	Immunogenic	Deamidated	DQ2	19	21	QQLSQPQLPQEQQIPQQPQQF
	310	326	gamma-gliadin or LMW glutenin	Glu-5 in Deamidated form	Immunogenic	Deamidated	DQ2	19	21	QQLSQPQLPQQQEIPQQPQQF
	311	327	gamma-gliadin or LMW glutenin	Glu-5 in Deamidated form	Immunogenic	Deamidated	DQ2	19	21	QELSQPELPQQQQIPQQPQQF
	312	328	gamma-gliadin or LMW glutenin	Glu-5 in Deamidated form	Immunogenic	Deamidated	DQ2	19	21	QELSQPQLPQEQQIPQQPQQF
	313	329	gamma-gliadin or LMW glutenin	Glu-5 in Deamidated form	Immunogenic	Deamidated	DQ2	19	21	QELSQPQLPQQQEIPQQPQQF
	314	330	gamma-gliadin or LMW glutenin	Glu-5 in Deamidated form	Immunogenic	Deamidated	DQ2	19	21	QQLSQPELPQEQQIPQQPQQF
	315	331	gamma-gliadin or LMW glutenin	Glu-5 in Deamidated form	Immunogenic	Deamidated	DQ2	19	21	QQLSQPELPQQQEIPQQPQQF
	316	332	gamma-gliadin or LMW glutenin	Glu-5 in Deamidated form	Immunogenic	Deamidated	DQ2	19	21	QQLSQPQLPQEQEIPQQPQQF
	317	333	gamma-gliadin or LMW glutenin	Glu-5 in Deamidated form	Immunogenic	Deamidated	DQ2	19	21	QELSQPELPQEQQIPQQPQQF
	318	334	gamma-gliadin or LMW glutenin	Glu-5 in Deamidated form	Immunogenic	Deamidated	DQ2	19	21	QELSQPELPQQQEIPQQPQQF
	319	335	gamma-gliadin or LMW glutenin	Glu-5 in Deamidated form	Immunogenic	Deamidated	DQ2	19	21	QELSQPQLPQEQEIPQQPQQF
	320	336	gamma-gliadin or LMW glutenin	Glu-5 in Deamidated form	Immunogenic	Deamidated	DQ2	19	21	QQLSQPELPQEQEIPQQPQQF
	321	337	gamma-gliadin or LMW glutenin	Glu-5 in Deamidated form	Immunogenic	Deamidated	DQ2	19	21	QELSQPELPQEQEIPQQPQQF
	322	338	gamma-gliadin or LMW glutenin	Glu-5	Immunogenic	Native	DQ2	19	21	QQLSQPQIPQQQQLPQQPQQF
	323	339	gamma-gliadin or LMW glutenin	Glu-5 in Deamidated form	Immunogenic	Deamidated	DQ2	19	21	QELSQPQIPQQQQLPQQPQQF
	324	340	gamma-gliadin or LMW glutenin	Glu-5 in Deamidated form	Immunogenic	Deamidated	DQ2	19	21	QQLSQPEIPQQQQLPQQPQQF
	325	341	gamma-gliadin or LMW glutenin	Glu-5 in Deamidated form	Immunogenic	Deamidated	DQ2	19	21	QQLSQPQIPQEQQLPQQPQQF
	326	342	gamma-gliadin or LMW glutenin	Glu-5 in Deamidated form	Immunogenic	Deamidated	DQ2	19	21	QQLSQPQIPQQQELPQQPQQF
	327	343	gamma-gliadin or LMW glutenin	Glu-5 in Deamidated form	Immunogenic	Deamidated	DQ2	19	21	QELSQPEIPQQQQLPQQPQQF
	328	344	gamma-gliadin or LMW glutenin	Glu-5 in Deamidated form	Immunogenic	Deamidated	DQ2	19	21	QELSQPQIPQEQQLPQQPQQF
	329	345	gamma-gliadin or LMW glutenin	Glu-5 in Deamidated form	Immunogenic	Deamidated	DQ2	19	21	QELSQPQIPQQQELPQQPQQF
	330	346	gamma-gliadin or LMW glutenin	Glu-5 in Deamidated form	Immunogenic	Deamidated	DQ2	19	21	QQLSQPEIPQEQQLPQQPQQF
	331	347	gamma-gliadin or LMW glutenin	Glu-5 in Deamidated form	Immunogenic	Deamidated	DQ2	19	21	QQLSQPEIPQQQELPQQPQQF
	332	348	gamma-gliadin or LMW glutenin	Glu-5 in Deamidated form	Immunogenic	Deamidated	DQ2	19	21	QQLSQPQIPQEQELPQQPQQF
	333	349	gamma-gliadin or LMW glutenin	Glu-5 in Deamidated form	Immunogenic	Deamidated	DQ2	19	21	QELSQPEIPQEQQLPQQPQQF
	334	350	gamma-gliadin or LMW glutenin	Glu-5 in Deamidated form	Immunogenic	Deamidated	DQ2	19	21	QELSQPEIPQQQELPQQPQQF
	335	351	gamma-gliadin or LMW glutenin	Glu-5 in Deamidated form	Immunogenic	Deamidated	DQ2	19	21	QELSQPQIPQEQELPQQPQQF
	336	352	gamma-gliadin or LMW glutenin	Glu-5 in Deamidated form	Immunogenic	Deamidated	DQ2	19	21	QQLSQPEIPQEQELPQQPQQF
	337	353	gamma-gliadin or LMW glutenin	Glu-5 in Deamidated form	Immunogenic	Deamidated	DQ2	19	21	QELSQPEIPQEQELPQQPQQF
	338	354	gamma-gliadin or LMW glutenin	Glu-5	Immunogenic	Native	DQ2	19	21	QQISQPQLPQQQQLPQQPQQF
	339	355	gamma-gliadin or LMW glutenin	Glu-5 in Deamidated form	Immunogenic	Deamidated	DQ2	19	21	QEISQPQLPQQQQLPQQPQQF
	340	356	gamma-gliadin or LMW glutenin	Glu-5 in Deamidated form	Immunogenic	Deamidated	DQ2	19	21	QQISQPELPQQQQLPQQPQQF
	341	357	gamma-gliadin or LMW glutenin	Glu-5 in Deamidated form	Immunogenic	Deamidated	DQ2	19	21	QQISQPQLPQEQQLPQQPQQF
	342	358	gamma-gliadin or LMW glutenin	Glu-5 in Deamidated form	Immunogenic	Deamidated	DQ2	19	21	QQISQPQLPQQQELPQQPQQF
	343	359	gamma-gliadin or LMW glutenin	Glu-5 in Deamidated form	Immunogenic	Deamidated	DQ2	19	21	QEISQPELPQQQQLPQQPQQF
	344	360	gamma-gliadin or LMW glutenin	Glu-5 in Deamidated form	Immunogenic	Deamidated	DQ2	19	21	QEISQPQLPQEQQLPQQPQQF
	345	361	gamma-gliadin or LMW glutenin	Glu-5 in Deamidated form	Immunogenic	Deamidated	DQ2	19	21	QEISQPQLPQQQELPQQPQQF
	346	362	gamma-gliadin or LMW glutenin	Glu-5 in Deamidated form	Immunogenic	Deamidated	DQ2	19	21	QQISQPELPQEQQLPQQPQQF
	347	363	gamma-gliadin or LMW glutenin	Glu-5 in Deamidated form	Immunogenic	Deamidated	DQ2	19	21	QQISQPELPQQQELPQQPQQF
	348	364	gamma-gliadin or LMW glutenin	Glu-5 in Deamidated form	Immunogenic	Deamidated	DQ2	19	21	QQISQPQLPQEQELPQQPQQF
	349	365	gamma-gliadin or LMW glutenin	Glu-5 in Deamidated form	Immunogenic	Deamidated	DQ2	19	21	QEISQPELPQEQQLPQQPQQF
	350	366	gamma-gliadin or LMW glutenin	Glu-5 in Deamidated form	Immunogenic	Deamidated	DQ2	19	21	QEISQPELPQQQELPQQPQQF
	351	367	gamma-gliadin or LMW glutenin	Glu-5 in Deamidated form	Immunogenic	Deamidated	DQ2	19	21	QEISQPQLPQEQELPQQPQQF
	352	368	gamma-gliadin or LMW glutenin	Glu-5 in Deamidated form	Immunogenic	Deamidated	DQ2	19	21	QQISQPELPQEQELPQQPQQF
	353	369	gamma-gliadin or LMW glutenin	Glu-5 in Deamidated form	Immunogenic	Deamidated	DQ2	19	21	QEISQPELPQEQELPQQPQQF
	354	370	gamma-gliadin or LMW glutenin	Glu-5	Immunogenic	Native	DQ2	19	21	QQLSQPQLPQQQQLPQQPQQF
	355	371	gamma-gliadin or LMW glutenin	Glu-5 in Deamidated form	Immunogenic	Deamidated	DQ2	19	21	QELSQPQLPQQQQLPQQPQQF
	356	372	gamma-gliadin or LMW glutenin	Glu-5 in Deamidated form	Immunogenic	Deamidated	DQ2	19	21	QQLSQPELPQQQQLPQQPQQF
	357	373	gamma-gliadin or LMW glutenin	Glu-5 in Deamidated form	Immunogenic	Deamidated	DQ2	19	21	QQLSQPQLPQEQQLPQQPQQF
	358	374	gamma-gliadin or LMW glutenin	Glu-5 in Deamidated form	Immunogenic	Deamidated	DQ2	19	21	QQLSQPQLPQQQELPQQPQQF
	359	375	gamma-gliadin or LMW glutenin	Glu-5 in Deamidated form	Immunogenic	Deamidated	DQ2	19	21	QELSQPELPQQQQLPQQPQQF
	360	376	gamma-gliadin or LMW glutenin	Glu-5 in Deamidated form	Immunogenic	Deamidated	DQ2	19	21	QELSQPQLPQEQQLPQQPQQF
	361	377	gamma-gliadin or LMW glutenin	Glu-5 in Deamidated form	Immunogenic	Deamidated	DQ2	19	21	QELSQPQLPQQQELPQQPQQF
	362	378	gamma-gliadin or LMW glutenin	Glu-5 in Deamidated form	Immunogenic	Deamidated	DQ2	19	21	QQLSQPELPQEQQLPQQPQQF
	363	379	gamma-gliadin or LMW glutenin	Glu-5 in Deamidated form	Immunogenic	Deamidated	DQ2	19	21	QQLSQPELPQQQELPQQPQQF
	364	380	gamma-gliadin or LMW glutenin	Glu-5 in Deamidated form	Immunogenic	Deamidated	DQ2	19	21	QQLSQPQLPQEQELPQQPQQF
	365	381	gamma-gliadin or LMW glutenin	Glu-5 in Deamidated form	Immunogenic	Deamidated	DQ2	19	21	QELSQPELPQEQQLPQQPQQF
	366	382	gamma-gliadin or LMW glutenin	Glu-5 in Deamidated form	Immunogenic	Deamidated	DQ2	19	21	QELSQPELPQQQELPQQPQQF
	367	383	gamma-gliadin or LMW glutenin	Glu-5 in Deamidated form	Immunogenic	Deamidated	DQ2	19	21	QELSQPQLPQEQELPQQPQQF
	368	384	gamma-gliadin or LMW glutenin	Glu-5 in Deamidated form	Immunogenic	Deamidated	DQ2	19	21	QQLSQPELPQEQELPQQPQQF
	369	385	gamma-gliadin or LMW glutenin	Glu-5 in Deamidated form	Immunogenic	Deamidated	DQ2	19	21	QELSQPELPQEQELPQQPQQF
	370	386	gamma-gliadin	gamma-gliadin P08079	Immunogenic	Native	DQ8	54	20	QQFLQPQQPFPQQPQQPYPQ
	371	387	gamma-gliadin	gamma-gliadin P08079	Immunogenic	Native	DQ8	54	17	QQFLQPQQPFPQQPQQP
	372	388	gamma-gliadin	gamma-5 gliadin (p59-p84)	Immunogenic	Native	DQ2	48	26	FLQPQQPFPQQPQQPYPQQPQQPFPQ
	373	389	gamma-gliadin	gamma-5 gliadin (p59-p84; E63)	Immunogenic	Deamidated	DQ2	48	26	FLQPEQPFPQQPQQPYPQQPQQPFPQ
	374	390	gamma-gliadin	gamma-5 gliadin (p59-p84; E68)	Immunogenic	Deamidated	DQ2	48	26	FLQPQQPFPEQPQQPYPQQPQQPFPQ
	375	391	gamma-gliadin	gamma-5 gliadin (p59-p84; E71)	Immunogenic	Deamidated	DQ2	48	26	FLQPQQPFPQQPEQPYPQQPQQPFPQ
	376	392	gamma-gliadin	gamma-5 gliadin (p59-p84; E76)	Immunogenic	Deamidated	DQ2	48	26	FLQPQQPFPQQPQQPYPEQPQQPFPQ
	377	393	gamma-gliadin	gamma-5 gliadin (p59-p84; E79)	Immunogenic	Deamidated	DQ2	48	26	FLQPQQPFPQQPQQPYPQQPEQPFPQ
	378	394	gamma-gliadin	gamma-5 gliadin (p59-p84; E63 and E68)	Immunogenic	Deamidated	DQ2	48	26	FLQPEQPFPEQPQQPYPQQPQQPFPQ
	379	395	gamma-gliadin	gamma-5 gliadin (p59-p84; E63 and E71)	Immunogenic	Deamidated	DQ2	48	26	FLQPEQPFPQQPEQPYPQQPQQPFPQ
	380	396	gamma-gliadin	gamma-5 gliadin (p59-p84; E63 and E76)	Immunogenic	Deamidated	DQ2	48	26	FLQPEQPFPQQPQQPYPEQPQQPFPQ
	381	397	gamma-gliadin	gamma-5 gliadin (p59-p84; E63 and E79)	Immunogenic	Deamidated	DQ2	48	26	FLQPEQPFPQQPQQPYPQQPEQPFPQ
	382	398	gamma-gliadin	gamma-5 gliadin (p59-p84; E68 and E71)	Immunogenic	Deamidated	DQ2	48	26	FLQPQQPFPEQPEQPYPQQPQQPFPQ
	383	399	gamma-gliadin	gamma-5 gliadin (p59-p84; E68 and E76)	Immunogenic	Deamidated	DQ2	48	26	FLQPQQPFPEQPQQPYPEQPQQPFPQ
	384	400	gamma-gliadin	gamma-5 gliadin (p59-p84; E68 and E79)	Immunogenic	Deamidated	DQ2	48	26	FLQPQQPFPEQPQQPYPQQPEQPFPQ
	385	401	gamma-gliadin	gamma-5 gliadin (p59-p84; E71 and E76)	Immunogenic	Deamidated	DQ2	48	26	FLQPQQPFPQQPEQPYPEQPQQPFPQ
	386	402	gamma-gliadin	gamma-5 gliadin (p59-p84; E71 and E79)	Immunogenic	Deamidated	DQ2	48	26	FLQPQQPFPQQPEQPYPQQPEQPFPQ
	387	403	gamma-gliadin	gamma-5 gliadin (p59-p84; E76 and E79)	Immunogenic	Deamidated	DQ2	48	26	FLQPQQPFPQQPQQPYPEQPEQPFPQ
	388	404	gamma-gliadin	gamma-5 gliadin (p59-p84; E63, E68 and E71)	Immunogenic	Deamidated	DQ2	48	26	FLQPEQPFPEQPEQPYPQQPQQPFPQ
	389	405	gamma-gliadin	gamma-5 gliadin (p59-p84; E63, E68 and E76)	Immunogenic	Deamidated	DQ2	48	26	FLQPEQPFPEQPQQPYPEQPQQPFPQ
	390	406	gamma-gliadin	gamma-5 gliadin (p59-p84; E63, E68 and E79)	Immunogenic	Deamidated	DQ2	48	26	FLQPEQPFPEQPQQPYPQQPEQPFPQ
	391	407	gamma-gliadin	gamma-5 gliadin (p59-p84; E68, E71 and E76)	Immunogenic	Deamidated	DQ2	48	26	FLQPQQPFPEQPEQPYPEQPQQPFPQ
	392	408	gamma-gliadin	gamma-5 gliadin (p59-p84; E68, E71 and E79)	Immunogenic	Deamidated	DQ2	48	26	FLQPQQPFPEQPEQPYPQQPEQPFPQ
	393	409	gamma-gliadin	gamma-5 gliadin (p59-p84; E71, E76 and E79)	Immunogenic	Deamidated	DQ2	48	26	FLQPQQPFPQQPEQPYPEQPEQPFPQ
	394	410	gamma-gliadin	gamma-5 gliadin (p59-p84; E63, E68, E71,E76 and E79)	Immunogenic	Deamidated	DQ2	48	26	FLQPEQPFPEQPEQPYPEQPEQPFPQ
	395	411	gamma-gliadin	gamma-5 gliadin (p60-p79) ; DQ2-gamma-V gamma-Glia (p78 Â–p97); gamma-3 and gamma-5 peptide 1317	Immunogenic	Native	DQ2	57,23,48,2	20	LQPQQPFPQQPQQPYPQQPQ
	396	412	gamma-gliadin	DQ2-gamma-V gamma-Glia (p78 Â–p97; E81)	Immunogenic	Deamidated	DQ2	57,23,2	20	LQPEQPFPQQPQQPYPQQPQ
	397	413	gamma-gliadin	DQ2-gamma-V gamma-Glia (p78 Â–p97; E86)	Immunogenic	Deamidated	DQ2	57,23,2	20	LQPQQPFPEQPQQPYPQQPQ
	398	414	gamma-gliadin	DQ2-gamma-V gamma-Glia (p78 Â–p97; E89)	Immunogenic	Deamidated	DQ2	57,23,2	20	LQPQQPFPQQPEQPYPQQPQ
	399	415	gamma-gliadin	DQ2-gamma-V gamma-Glia (p78 Â–p97; E94)	Immunogenic	Deamidated	DQ2	57,23,2	20	LQPQQPFPQQPQQPYPEQPQ
	400	416	gamma-gliadin	DQ2-gamma-V gamma-Glia (p78 Â–p97; E81 and E86)	Immunogenic	Deamidated	DQ2	57,23,2	20	LQPEQPFPEQPQQPYPQQPQ
	401	417	gamma-gliadin	DQ2-gamma-V gamma-Glia (p78 Â–p97; E81 and E89)	Immunogenic	Deamidated	DQ2	57,23,2	20	LQPEQPFPQQPEQPYPQQPQ
	402	418	gamma-gliadin	DQ2-gamma-V gamma-Glia (p78 Â–p97; E81 and E94)	Immunogenic	Deamidated	DQ2	57,23,2	20	LQPEQPFPQQPQQPYPEQPQ
	403	419	gamma-gliadin	DQ2-gamma-V gamma-Glia (p78 Â–p97; E86 and E89)	Immunogenic	Deamidated	DQ2	57,23,2	20	LQPQQPFPEQPEQPYPQQPQ
	404	420	gamma-gliadin	DQ2-gamma-V gamma-Glia (p78 Â–p97; E86 and E64)	Immunogenic	Deamidated	DQ2	57,23,2	20	LQPQQPFPEQPQQPYPEQPQ
	405	421	gamma-gliadin	DQ2-gamma-V gamma-Glia (p78 Â–p97; E89 and E94)	Immunogenic	Deamidated	DQ2	57,23,2	20	LQPQQPFPQQPEQPYPEQPQ
	406	422	gamma-gliadin	DQ2-gamma-V gamma-Glia (p78 Â–p97; E81, E86 and E89)	Immunogenic	Deamidated	DQ2	57,23,2	20	LQPEQPFPEQPEQPYPQQPQ
	407	423	gamma-gliadin	DQ2-gamma-V gamma-Glia (p78 Â–p97; E81, E86 and E94)	Immunogenic	Deamidated	DQ2	57,23,2	20	LQPEQPFPEQPQQPYPEQPQ
	408	424	gamma-gliadin	DQ2-gamma-V gamma-Glia (p78 Â–p97; E86, E89 and E94)	Immunogenic	Deamidated	DQ2	57,23,2	20	LQPQQPFPEQPEQPYPEQPQ
	409	425	gamma-gliadin	DQ2-gamma-V gamma-Glia (p78 Â–p97; E81, E86, E89 and E94)	Immunogenic	Deamidated	DQ2	57,23,2	20	LQPEQPFPEQPEQPYPEQPQ
	410	426	gamma-gliadin	gamma3/gamma4	Immunogenic	Native	DQ2	25	17	PQQPFPQQPQQPYPQQP
	411	427	gamma-gliadin	gamma5 (p62-p74)	Immunogenic	Native	DQ2	25	13	PQQPFPQQPQQPY
	412	428	gamma-gliadin	gamma5 (p62-p74; E68)	Immunogenic	Deamidated	DQ2	25	13	PQQPFPEQPQQPY
	413	429	gamma-gliadin	gamma5 (p62-p74; E63 and E68)	Immunogenic	Deamidated	DQ2	25	13	PEQPFPEQPQQPY
	414	430	gamma-gliadin	gamma5 (p62-p74; E68 and E71)	Immunogenic	Deamidated	DQ2	25	13	PQQPFPEQPEQPY
	415	431	gamma-gliadin	gamma5 (p62-p74; E63, E68 and E71)	Immunogenic	Deamidated	DQ2	25	13	PEQPFPEQPEQPY
	416	432	gamma-gliadin	gamma-5 gliadin (p62-p72)	Immunogenic	Native	DQ2	47,48	11	PQQPFPQQPQQ
	417	433	gamma-gliadin	gamma5-gliadin (p62-p72; E68)	Immunogenic	Deamidated	DQ2	47	11	PQQPFPEQPQQ
	418	434	gamma-gliadin	gamma5 (p62-p72; E68, E63 and E71)	Immunogenic	Deamidated	DQ2	25	11	PEQPFPEQPEQ
	419	435	gamma-gliadin	gamma23mer	Immunogenic	Native	DQ2.5	61	23	QQPFPQQPQQPYPQQPQQPFPQP
	420	436	gamma-gliadin	gamma23mer (in considered Deamidated form)	Immunogenic	Deamidated	DQ2.5	61	23	EQPFPEQPEQPYPEQPEQPFPQP
	421	437	gamma-gliadin	gamma5-gliadin (p60-p79)	Immunogenic	Native	DQ2	21	14	QQPFPQQPQQPYPQ
	422	438	gamma-5 gliadin	DQ2.5_glia_gamma 5	Immunogenic	Native	DQ2.5	25,90,23	9	QQPFPQQPQ
	423	439	gamma-5 gliadin	DQ2.5_glia_gamma 5	Immunogenic	Deamidated	DQ2.5	25,90,23	9	QQPFPEQPQ
	424	440	gamma-gliadin	CAUTION 100% match to Archaea protein lower to others and to gamma5 (p63-p71; E63, E68 and E71)	Immunogenic	Deamidated	DQ2	25	9	EQPFPEQPE
	425	441	gamma-gliadin	DQ2-gamma-III gamma-Glia (p83Â–p97)	Immunogenic	Native	DQ2	57,48,23,2	15	PFPQQPQQPYPQQPQ
	426	442	gamma-gliadin	DQ2-gamma-III gamma-Glia (p83Â–p97; E86)	Immunogenic	Deamidated	DQ2	57,48,23,2	15	PFPEQPQQPYPQQPQ
	427	443	gamma-gliadin	DQ2-gamma-III gamma-Glia (p83Â–p97; E89)	Immunogenic	Deamidated	DQ2	57,48,23,2	15	PFPQQPEQPYPQQPQ
	428	444	gamma-gliadin	DQ2-gamma-III gamma-Glia (p83Â–p97; E86 and E89)	Immunogenic	Deamidated	DQ2	57,48,23,2	15	PFPEQPEQPYPQQPQ
	429	445	gamma-gliadin	Wheat peptide W23	Immunogenic	Native	DQ2	62	12	PFPQQPQQPYPQ
	430	446	gamma-gliadin	gamma-gliadin (p66-p80) AJ416339	Immunogenic	Native	DQ8, DQ2	17	15	FPQQPQQPYPQQPQQ
	431	447	gamma-gliadin	gamma-gliadin (p66-p80; E68) AJ416339	Immunogenic	Deamidated	DQ8	83,17	15	FPEQPQQPYPQQPQQ
	432	448	gamma-gliadin	gamma-gliadin (p66-p80; E71) AJ416339	Immunogenic	Deamidated	DQ2	17	15	FPQQPEQPYPQQPQQ
	433	449	gamma-gliadin	gamma-gliadin (p66-p80; E76) AJ416339	Immunogenic	Deamidated	DQ8, DQ2	17	15	FPQQPQQPYPEQPQQ
	434	450	gamma-gliadin	gamma-gliadin (p66-p80; E71 and 76) AJ416339	Immunogenic	Deamidated	DQ8	17	15	FPEQPQQPYPEQPQQ
	435	451	gamma-gliadin	gamma5 (p66-p78)	Immunogenic	Native	DQ2	23	13	FPQQPQQPYPQQP
	436	452	gamma-gliadin	gamma5 (p66-p78; E68 and E71)	Immunogenic	Deamidated	DQ2	23	13	FPEQPEQPYPQQP
	437	453	gamma-gliadin	gamma5 (p66-p78; E68 and E72)	Immunogenic	Deamidated	DQ2	23	13	FPEQPQEPYPQQP
	438	454	gamma-gliadin	gamma5 (p66-p77)	Immunogenic	Native	DQ2	25	12	FPQQPQQPYPQQ
	439	455	gamma-gliadin	gamma5 (p66-p77; E71)	Immunogenic	Deamidated	DQ2	25	12	FPQQPEQPYPQQ
	440	456	gamma-gliadin	gamma5 (p66-p77; E68, E71 and E76)	Immunogenic	Deamidated	DQ2	25	12	FPEQPEQPYPEQ
	441	457	gamma-gliadin	gamma5 (p67-p77; E68, E71 and E76)	Immunogenic	Deamidated	DQ2	25	11	PEQPEQPYPEQ
	442	458	gamma-1 and gamma 5 gliadin	CAUTION 100% matches to many fungal and parasite proteins as well as DQ2.5_glia_gamma 3 DQ8_glia_gamma 1b	Immunogenic	Native	DQ2.5/DQ8	17,23,78	9	QQPQQPYPQ
	443	459	gamma-5 gliadin	DQ2.5_glia_gamma 3 DQ8_glia_gamma1b	Immunogenic	Deamidated	DQ2.5/DQ8	25,17,78	9	EQPEQPYPE
	444	460	gamma-1 gliadin	DQ2.5_glia_gamma 3 DQ8_glia_gamma 1b	Immunogenic	Deamidated	DQ2.5/DQ8	25,17,78	9	EQPQQPYPE
	445	461	gamma-1 gliadin	DQ2.5_glia_gamma 3 DQ8_glia_gamma 1b	Immunogenic	Deamidated	DQ2.5/DQ8	17,78	9	EQPQQPFPE
	446	462	gamma-III gliadin	CAUTION 100% identity matches to fungal and lower to other fungal proteins as DQ2.5_glia_gamma 3 DQ8_glia_gamma 1b	Immunogenic	Deamidated	DQ2.5/DQ8	17,78	9	QQPEQPYPQ
	447	463	gamma-gliadin	Predicted gamma-gliadin peptide	Immunogenic	Native	DQ8 (DQ2/8)	22	14	QQPYPQQPQQPFPQ
	448	464	gamma-gliadin	CAUTION many 100% identity matches to legume and bacterial proteins and also gamma-Vib gliadin	Immunogenic	Native	DQ2	25	9	QQPYPQQPQ
	449	465	gamma-gliadin	CAUTION 100% match to bacterial protein and lower to others and gamma-Vib gliadin in Deamidated form	Immunogenic	Deamidated	DQ2	25	9	EQPYPQQPQ
	450	466	gamma-gliadin	CAUTION 100% identity to bacterial protein and lower to others and gamma-Vib gliadin in Deamidated form	Immunogenic	Deamidated	DQ2	25	9	QQPYPEQPQ
	451	467	gamma-gliadin	gamma-Vib gliadin in Deamidated form	Immunogenic	Deamidated	DQ2	25	9	EQPYPEQPQ
	452	468	gamma-gliadin	CAUTION many 100% matches to fish, fungi and other non-wheat family proteins also a few to Secalin Glia-gamma2	Immunogenic	Native	DQ2 (DQ2.2 and DQ2.5)	44	9	PYPQQPQQP
	453	469	gamma-gliadin	Glia-gamma2 in Deamidated form	Immunogenic	Deamidated	DQ2 (DQ2.2 and DQ2.5)	83,44	9	PYPEQPQQP
	454	470	gamma-gliadin	Glia-gamma2 in Deamidated form	Immunogenic	Deamidated	DQ2 (DQ2.2 and DQ2.5)	44	9	PYPQQPEQP
	455	471	gamma-gliadin	CAUTION 100% match to bacterial protein and lizard protein lower to grapes and wheat Glia-gamma2 in Deamidated form	Immunogenic	Deamidated	DQ2 (DQ2.2 and DQ2.5)	44	9	PYPEQPEQP
	456	472	gamma-gliadin	CAUTION 100% 4 matches to Candida 2 to bacteria and many to secalins and wheat gamma2-gliadin	Immunogenic	Native	DQ2.5/DQ8	90,17,8	9	QQPQQPFPQ
	457	473	gamma-2 gliadin	CAUTION 100% match to fungal protein and lower to Candida and to Gliadin epitope: gamma-I	Immunogenic	Deamidated	DQ2.5/DQ8	90,17,8	9	EQPQQPFPQ
	458	474	gamma-2 gliadin	Gliadin epitope: gamma-VII	Immunogenic	Deamidated	DQ2.5/DQ8	90,17,8	9	QQPEQPFPQ
	459	475	gamma-2 gliadin	CAUTION 100% match to a bacterial protein / lower to triticum gammaVII-gliadin in Deamidated form	Immunogenic	Deamidated	DQ2.5/DQ8	25,90,17	9	EQPEQPFPQ
	460	476	gamma-gliadin	gamma-Glia (p105Â–p118)	Immunogenic	Native	DQ2	57	14	PQQQTLQPQQPAQL
	461	477	gamma-gliadin	gamma-Glia (p105Â–p118; E113)	Immunogenic	Deamidated	DQ2	57	14	PQQQTLQPEQPAQL
	462	478	gamma1-gliadin	Wheat peptide W37	Immunogenic	Native	DQ2	62	20	ATANMQVDPSGQVQWPQQQP
	463	479	gamma1-gliadin	Wheat peptide W37	Immunogenic	Native	DQ2	62	12	QVDPSGQVQWPQ
	464	480	gamma1-gliadin	gamma-gliadin 1370 (p1-p30) ; gamma-gliadin M2 M36999 (p11-p30) homologous to DQ2-alpha-I	Immunogenic	Native	DQ2, DQ8	17,23	20	WPQQQPFPQPQQPFCQQPQR
	465	481	gamma1-gliadin	gamma-gliadin 1371 (p21-p40)	Immunogenic	Native	DQ2	17	20	QQPFCQQPQRTIPQPHQTFH
	466	482	gamma1-gliadin	gamma-gliadin 1372 (p31-p50)	Immunogenic	Native	DQ2	17	20	TIPQPHQTFHHQPQQTFPQP
	467	483	gamma1-gliadin	gamma-gliadin 1372 (p41-p60)	Immunogenic	Native	DQ2, DQ8	17	20	HQPQQTFPQPQQTYPHQPQQ
	468	484	gamma1-gliadin	gamma-gliadin 1372 (p51-p70)	Immunogenic	Native	DQ2	17	20	QQTYPHQPQQQFPQTQQPQQ
	469	485	gamma1-gliadin	gamma-gliadin 1375 (p61-p80) ; gamma-gliadin M7 M36999 (p61-p80) homologous to DQ2-gamma-III	Immunogenic	Native	DQ2, DQ8	25,17,23	20	QFPQTQQPQQPFPQPQQTFP
	470	486	gamma1-gliadin	gamma-gliadin 1375 (p61-p80; E64) ; gamma-gliadin M7 M36999 (p61-p80) homologous to DQ2-gamma-III	Immunogenic	Deamidated	DQ2	25	20	QFPETQQPQQPFPQPQQTFP
	471	487	gamma1-gliadin	gamma-gliadin 1375 (p61-p80; E66) ; gamma-gliadin M7 M36999 (p61-p80) homologous to DQ2-gamma-III	Immunogenic	Deamidated	DQ2	25	20	QFPQTEQPQQPFPQPQQTFP
	472	488	gamma1-gliadin	gamma-gliadin 1375 (p61-p80; E69) ; gamma-gliadin M7 M36999 (p61-p80) homologous to DQ2-gamma-III	Immunogenic	Deamidated	DQ2	25	20	QFPQTQQPEQPFPQPQQTFP
	473	489	gamma1-gliadin	gamma-gliadin 1375 (p61-p80; E76) ; gamma-gliadin M7 M36999 (p61-p80) homologous to DQ2-gamma-III	Immunogenic	Deamidated	DQ2	25	20	QFPQTQQPQQPFPQPEQTFP
	474	490	gamma1-gliadin	gamma-gliadin 1375 (p61-p80; E64 and E66) ; gamma-gliadin M7 M36999 (p61-p80) homologous to DQ2-gamma-III	Immunogenic	Deamidated	DQ2	25	20	QFPETEQPQQPFPQPQQTFP
	475	491	gamma1-gliadin	gamma-gliadin 1375 (p61-p80; E64 and E69) ; gamma-gliadin M7 M36999 (p61-p80) homologous to DQ2-gamma-III	Immunogenic	Deamidated	DQ2	25	20	QFPETQQPEQPFPQPQQTFP
	476	492	gamma1-gliadin	gamma-gliadin 1375 (p61-p80; E64 and E76) ; gamma-gliadin M7 M36999 (p61-p80) homologous to DQ2-gamma-III	Immunogenic	Deamidated	DQ2	25	20	QFPETQQPQQPFPQPEQTFP
	477	493	gamma1-gliadin	gamma-gliadin 1375 (p61-p80; E66 and E69) ; gamma-gliadin M7 M36999 (p61-p80) homologous to DQ2-gamma-III	Immunogenic	Deamidated	DQ2	25	20	QFPQTEQPEQPFPQPQQTFP
	478	494	gamma1-gliadin	gamma-gliadin 1375 (p61-p80; E66 and E76) ; gamma-gliadin M7 M36999 (p61-p80) homologous to DQ2-gamma-III	Immunogenic	Deamidated	DQ2	25	20	QFPQTEQPQQPFPQPEQTFP
	479	495	gamma1-gliadin	gamma-gliadin 1375 (p61-p80; E69 and E76) ; gamma-gliadin M7 M36999 (p61-p80) homologous to DQ2-gamma-III	Immunogenic	Deamidated	DQ2	25	20	QFPQTQQPEQPFPQPEQTFP
	480	496	gamma1-gliadin	gamma-gliadin 1375 (p61-p80; E64, E66 and E69) ; gamma-gliadin M7 M36999 (p61-p80) homologous to DQ2-gamma-III	Immunogenic	Deamidated	DQ2	25	20	QFPETEQPEQPFPQPQQTFP
	481	497	gamma1-gliadin	gamma-gliadin 1375 (p61-p80; E64, E66 and E76) ; gamma-gliadin M7 M36999 (p61-p80) homologous to DQ2-gamma-III	Immunogenic	Deamidated	DQ2	25	20	QFPETEQPQQPFPQPEQTFP
	482	498	gamma1-gliadin	gamma-gliadin 1375 (p61-p80; E64, E69 and E76) ; gamma-gliadin M7 M36999 (p61-p80) homologous to DQ2-gamma-III	Immunogenic	Deamidated	DQ2	25	20	QFPETQQPEQPFPQPEQTFP
	483	499	gamma1-gliadin	gamma-gliadin 1375 (p61-p80; E66, E69 and E76) ; gamma-gliadin M7 M36999 (p61-p80) homologous to DQ2-gamma-III	Immunogenic	Deamidated	DQ2	25	20	QFPQTEQPEQPFPQPEQTFP
	484	500	gamma1-gliadin	gamma-gliadin 1375 (p61-p80; E64, E66, E69 and E76) ; gamma-gliadin M7 M36999 (p61-p80) homologous to DQ2-gamma-III	Immunogenic	Deamidated	DQ2	25	20	QFPETEQPEQPFPQPEQTFP
	485	501	gamma1-gliadin	Wheat peptide W28, W33	Immunogenic	Native	DQ2	62	20	PQQPFPQPQQTFPQQPQLPF
	486	502	gamma1-gliadin	gamma-gliadin 1376 (p71-p90); gamma-gliadin M8 M36999 (71-80) homologous to DQ2-alpha-I and DQ2-gamma-IV	Immunogenic	Native	DQ2, DQ8	17,23	20	PFPQPQQTFPQQPQLPFPQQ
	487	503	gamma1-gliadin	Wheat peptide W33	Immunogenic	Native	DQ2	62	11	PFPQPQQTFPQ
	488	504	gamma1-gliadin	Wheat peptide W28	Immunogenic	Native	DQ2	62	12	PQQTFPQQPQLP
	489	505	gamma1-gliadin	Wheat peptide W10	Immunogenic	Native	DQ2	62	20	SQQPQQQFSQPQQQFPQPQQ
	490	506	gamma1-gliadin	DQ2-y-IV y-Glia (p117Â–p132)	Immunogenic	Native	DQ2	57,23	15	QQFSQPQQQFPQPQQ
	491	507	gamma1-gliadin	DQ2-y-IV y-Glia (p117Â–p132; E123)	Immunogenic	Deamidated	DQ2	57,23	15	QQFSQPEQQFPQPQQ
	492	508	gamma1-gliadin	DQ2-y-IV y-Glia (p117Â–p132; E125)	Immunogenic	Deamidated	DQ2	57,23	15	QQFSQPQQEFPQPQQ
	493	509	gamma1-gliadin	DQ2-y-IV y-Glia (p117Â–p132; E123 and E125)	Immunogenic	Deamidated	DQ2	57,23	15	QQFSQPEQEFPQPQQ
	494	510	gamma1-gliadin	Wheat peptide W10	Immunogenic	Native	DQ2	62	12	QQFSQPQQQFPQ
	495	511	gamma1-gliadin	gamma-IV (p101-p113)	Immunogenic	Native	DQ2	23	13	QFSQPQQQFPQPQ
	496	512	gamma1-gliadin	gamma-gliadin (gamma5 p102-p113)	Immunogenic	Native	DQ2	23	12	FSQPQQQFPQPQ
	497	513	gamma1-gliadin	gamma5 (p102-p113; E106)	Immunogenic	Deamidated	DQ2	23	12	FSQPEQQFPQPQ
	498	514	gamma1-gliadin	gamma5 (p102-p113; E108)	Immunogenic	Deamidated	DQ2	23	12	FSQPQQEFPQPQ
	499	515	gamma1-gliadin	gamma5 (p102-p113; E106 and E108)	Immunogenic	Deamidated	DQ2	25,23	12	FSQPEQEFPQPQ
	500	516	gamma1-gliadin	gamma5 (p102-p111)	Immunogenic	Native	DQ2	25	10	FSQPQQQFPQ
	501	517	gamma1-gliadin	gamma5 (p102-p111; E106)	Immunogenic	Deamidated	DQ2	25	10	FSQPEQQFPQ
	502	518	gamma1-gliadin	gamma5 (p102-p111; E108)	Immunogenic	Deamidated	DQ2	25	10	FSQPQQEFPQ
	503	519	gamma1-gliadin	gamma5 (p102-p111; E106 and E108)	Immunogenic	Deamidated	DQ2	25	10	FSQPEQEFPQ
	504	520	gamma1-gliadin	gamma-IV (p103-p114)	Immunogenic	Native	DQ2	23	12	SQPQQQFPQPQQ
	505	521	gamma-5 gliadin	CAUTION 100% match to fungal protein and many wheat proteins glia-gamma 4a	Immunogenic	Native	DQ2.5	90,25,23	9	SQPQQQFPQ
	506	522	gamma-5 gliadin	glia-gamma 4a	Immunogenic	Deamidated	DQ2.5	90,25,23	9	SQPEQEFPQ
	507	523	gamma1-gliadin	gamma-gliadin of GDB2_WHEAT (SwissProt P08453 GI:121101) (p140Â–p150)	Immunogenic	Native	DQ2	24	11	QQPQQSFPQQQ
	508	524	gamma1-gliadin	gamma-gliadin of GDB2_WHEAT (SwissProt P08453 GI170738) (p141Â–p150)	Immunogenic	Native	DQ2	24	10	QPQQSFPQQQ
	509	525	gamma1-gliadin	gamma-gliadin of GDB2_WHEAT (SwissProt P08453 GI170738) (p141Â–p150; E148)	Immunogenic	Deamidated	DQ2	24	10	QPQQSFPEQQ
	510	526	gamma-gliadin	Wheat peptide W07	Immunogenic	Native	DQ2	62	20	WPQQQPFPQPQQPFCQQPQQ
	511	527	gamma-gliadin	Wheat peptide W07	Immunogenic	Deamidated	DQ2	62	20	WPQQQPFPQPEQPFCQQPQQ
	512	529	gamma-gliadin	Wheat peptide W07	Immunogenic	Deamidated	DQ2	62	12	QPFPQPEQPFCQ
	513	530	gamma-gliadin	Predicted gamma-gliadin	Immunogenic	Native	DQ8 (DQ2/8)	22	14	QFPQTQQPQQPFPQ
	514	531	gamma-gliadin	gamma-gliadin M36999 (p63-p76; E66)	Immunogenic	Synthesised as Deamidated	DQ8	17	14	PQTEQPQQPFPQPQ
	515	532	gamma-gliadin	gamma-gliadin M36999 (p63-p76; E69)	Immunogenic	Synthesised as Deamidated	DQ2	17	14	PQTQQPEQPFPQPQ
	516	533	gamma-gliadin	gamma-gliadin M36999 (p63-p76; E66 and E69)	Immunogenic	Synthesised as Deamidated	DQ2, DQ8	17	14	PQTEQPEQPFPQPQ
	517	534	gamma-gliadin	gamma-gliadin 1375 (p61-p80) ; gamma-gliadin M7 M36999 (61-80) homologous to DQ2-gamma-III	Immunogenic	Native	DQ2	25	11	TQQPQQPFPQP
	518	535	gamma-gliadin	gamma-gliadin 1375 (p61-p80; E62 and E65), ; gamma-gliadin M7 M36999 (61-80) homologous to DQ2-gamma-III	Immunogenic	Deamidated	DQ2	25	11	TEQPEQPFPQP
	519	536	gamma-gliadin	gamma-gliadin 1377 (p81-p100)	Immunogenic	Native	DQ2, DQ8	17	20	QQPQLPFPQQPQQPFPQPQQ
	520	537	gamma-gliadin	gamma-gliadin (p84-p97)	Immunogenic	Native	DQ8 (DQ2/8)	22	14	QLPFPQQPQQPFPQ
	521	538	gamma-gliadin	Glia-gamma2 (p89-p102)	Immunogenic	Native	DQ2	20	10	PFPQQPQQPF
	522	539	gamma-gliadin	Glia-gamma2 (p89-p102; E92)	Immunogenic	Deamidated	DQ2	20	10	PFPEQPQQPF
	523	540	gamma-gliadin	Glia-gamma2 (p89-p102; E94)	Immunogenic	Deamidated	DQ2	20	10	PFPQQPEQPF
	524	541	gamma-gliadin	Glia-gamma2 (p89-p102; E92 and E94)	Immunogenic	Deamidated	DQ2	20	10	PFPEQPEQPF
	525	542	gamma-gliadin	CAUTION 100% match to a fungal protein and many Secalins gamma-Gliadin (p90-p102)	Immunogenic	Native	DQ2	27	9	FPQQPQQPF
	526	543	gamma-gliadin	gamma-Gliadin (p90-p102; E92)	Immunogenic	Deamidated	DQ2	27	9	FPEQPQQPF
	527	544	gamma-gliadin	gamma-Gliadin (p90-p102; E96)	Immunogenic	Deamidated	DQ2	27	9	FPQQPQEPF
	528	545	gamma-gliadin	gamma-Gliadin (p90-p102; E92 and E96)	Immunogenic	Deamidated	DQ2	27	9	FPEQPQEPF
	529	546	gamma-gliadin	gamma-gliadin 1378 (p91-p110), ; gamma-gliadin M10 M36999 (91-110) homologous to DQ2-alpha-I	Immunogenic	Native	DQ2, DQ8	17,23	20	PQQPFPQPQQPQQPFPQSQQ
	530	547	gamma-gliadin	Wheat peptide W36	Immunogenic	Native	DQ2	62	20	QQPAQYEVIRSLVLRTLPNM
	531	548	gamma-gliadin	Wheat peptide W36	Immunogenic	Native	DQ2	62	16	QYEVIRSLVLRTLPNM
	532	549	gamma-gliadin	Wheat peptide W36	Immunogenic	Deamidated	DQ2	62	15	EYEVIRSLVLRTLPN
	533	550	gamma-gliadin	Wheat peptide W36	Immunogenic	Native	DQ2	62	15	QYQVIRSLVLRTLPN
	534	551	gamma-gliadin	gamma-gliadin AAK84778 (p74-p93)	Immunogenic	Native	DQ8	54	20	QQQFIQPQQPFPQQPQQTYP
	535	552	gamma-gliadin	Wheat peptide W14	Immunogenic	Native	DQ2	62	12	QQFIQPQQPFPQ
	536	553	gamma-gliadin	Predicted gamma-gliadin	Immunogenic	Native	DQ8 (DQ2/8)	22	14	PFPQTQQPQQPFPQ
	537	554	gamma-gliadin	gamma-gliadin 1379 (p101-p120)	Immunogenic	Native	DQ2, DQ8	17	20	PQQPFPQSQQPQQPFPQPQQ
	538	555	gamma-gliadin	Predicted gamma-gliadin	Immunogenic	Native	DQ8 (DQ2/8)	22	14	PFPQSQQPQQPFPQ
	539	556	gamma-gliadin	Wheat peptide W16	Immunogenic	Native	DQ2	62	20	SQQPQQPFPQPQQQFPQPQQ
	540	557	gamma-gliadin	gamma-gliadin 1380 (p111-p130) ; gamma-gliadin M12 M36999 (111-130) homologous to DQ2-gamma-IV	Immunogenic	Native	DQ2	25,17,23	20	PQQPFPQPQQQFPQPQQPQQ
	541	558	gamma-gliadin	gamma-gliadin 1380 (p111-p130; E112) ; gamma-gliadin M12 M36999 (111-130) homologous to DQ2-gamma-IV	Immunogenic	Deamidated	DQ2	25	20	PEQPFPQPQQQFPQPQQPQQ
	542	559	gamma-gliadin	gamma-gliadin 1380 (p111-p130; E119) ; gamma-gliadin M12 M36999 (111-130) homologous to DQ2-gamma-IV	Immunogenic	Deamidated	DQ2	25	20	PQQPFPQPEQQFPQPQQPQQ
	543	560	gamma-gliadin	gamma-gliadin 1380 (p111-p130; E121) ; gamma-gliadin M12 M36999 (111-130) homologous to DQ2-gamma-IV	Immunogenic	Deamidated	DQ2	25	20	PQQPFPQPQQEFPQPQQPQQ
	544	561	gamma-gliadin	gamma-gliadin 1380 (p111-p130; E126) ; gamma-gliadin M12 M36999 (111-130) homologous to DQ2-gamma-IV	Immunogenic	Deamidated	DQ2	25	20	PQQPFPQPQQQFPQPEQPQQ
	545	562	gamma-gliadin	gamma-gliadin 1380 (p111-p130; E112 and E119) ; gamma-gliadin M12 M36999 (111-130) homologous to DQ2-gamma-IV	Immunogenic	Deamidated	DQ2	25	20	PEQPFPQPEQQFPQPQQPQQ
	546	563	gamma-gliadin	gamma-gliadin 1380 (p111-p130; E112 and E121) ; gamma-gliadin M12 M36999 (111-130) homologous to DQ2-gamma-IV	Immunogenic	Deamidated	DQ2	25	20	PEQPFPQPQQEFPQPQQPQQ
	547	564	gamma-gliadin	gamma-gliadin 1380 (p111-p130; E112 and E126) ; gamma-gliadin M12 M36999 (111-130) homologous to DQ2-gamma-IV	Immunogenic	Deamidated	DQ2	25	20	PEQPFPQPQQQFPQPEQPQQ
	548	565	gamma-gliadin	gamma-gliadin 1380 (p111-p130; E119 and E121) ; gamma-gliadin M12 M36999 (111-130) homologous to DQ2-gamma-IV	Immunogenic	Deamidated	DQ2	25	20	PQQPFPQPEQEFPQPQQPQQ
	549	566	gamma-gliadin	gamma-gliadin 1380 (p111-p130; E119 and E126) ; gamma-gliadin M12 M36999 (111-130) homologous to DQ2-gamma-IV	Immunogenic	Deamidated	DQ2	25	20	PQQPFPQPEQQFPQPEQPQQ
	550	567	gamma-gliadin	gamma-gliadin 1380 (p111-p130; E121 and E126) ; gamma-gliadin M12 M36999 (111-130) homologous to DQ2-gamma-IV	Immunogenic	Deamidated	DQ2	25	20	PQQPFPQPQQEFPQPEQPQQ
	551	568	gamma-gliadin	gamma-gliadin 1380 (p111-p130; E112, E119 and E121) ; gamma-gliadin M12 M36999 (111-130) homologous to DQ2-gamma-IV	Immunogenic	Deamidated	DQ2	25	20	PEQPFPQPEQEFPQPQQPQQ
	552	569	gamma-gliadin	gamma-gliadin 1380 (p111-p130; E112, E119 and E126) ; gamma-gliadin M12 M36999 (111-130) homologous to DQ2-gamma-IV	Immunogenic	Deamidated	DQ2	25	20	PEQPFPQPEQQFPQPEQPQQ
	553	570	gamma-gliadin	gamma-gliadin 1380 (p111-p130; E112, E121 and E126) ; gamma-gliadin M12 M36999 (111-130) homologous to DQ2-gamma-IV	Immunogenic	Deamidated	DQ2	25	20	PEQPFPQPQQEFPQPEQPQQ
	554	571	gamma-gliadin	gamma-gliadin 1380 (p111-p130; E119, E121 and E126) ; gamma-gliadin M12 M36999 (111-130) homologous to DQ2-gamma-IV	Immunogenic	Deamidated	DQ2	25	20	PQQPFPQPEQEFPQPEQPQQ
	555	572	gamma-gliadin	gamma-gliadin 1380 (p111-p130; E112, E119, E121 and E126) ; gamma-gliadin M12 M36999 (111-130) homologous to DQ2-gamma-IV	Immunogenic	Deamidated	DQ2	25	20	PEQPFPQPEQEFPQPEQPQQ
	556	573	gamma-gliadin	gamma-gliadin 1380 (p111-p130) ; gamma-gliadin M12 M36999 (111-130) homologous to DQ2-gamma-IV ; W16	Immunogenic	Native	DQ2	62,25	12	FPQPQQQFPQPQ
	557	574	gamma-gliadin	gamma-gliadin 1380 (p111-p130; E115) ; gamma-gliadin M12 M36999 (111-130) homologous to DQ2-gamma-IV	Immunogenic	Deamidated	DQ2	25	12	FPQPEQQFPQPQ
	558	575	gamma-gliadin	gamma-gliadin 1380 (p111-p130; E117) ; gamma-gliadin M12 M36999 (111-130) homologous to DQ2-gamma-IV	Immunogenic	Deamidated	DQ2	25	12	FPQPQQEFPQPQ
	559	576	gamma-gliadin	gamma-gliadin 1380 (p111-p130; E115 and E117) ; gamma-gliadin M12 M36999 (111-130) homologous to DQ2-gamma-IV	Immunogenic	Deamidated	DQ2	25	12	FPQPEQEFPQPQ
	560	577	gamma-gliadin	CAUTION 100% matches to 3 fungal and metazoan proteins and wheat glia-gamma 4b	Immunogenic	Native	DQ2.5	90,25	9	PQPQQQFPQ
	561	578	gamma-gliadin	glia-gamma 4b	Immunogenic	Deamidated	DQ2.5	90,25	9	PQPEQQFPQ
	562	579	gamma-gliadin	glia gamma 4b	Immunogenic	Deamidated	DQ2.5	90,25	9	PQPQQEFPQ
	563	580	gamma-gliadin	glia-gamma 4b	Immunogenic	Deamidated	DQ2.5	90,25	9	PQPEQEFPQ
	564	581	gamma-gliadin	Wheat peptide W16	Immunogenic	Deamidated	DQ2	62	16	GQQPFPQPEQEFPQPG
	565	582	gamma-gliadin	Wheat peptide W16	Immunogenic	Deamidated	DQ2	62	13	QPFPQPEQEFPQP
	566	583	gamma-1 gliadin	glia-alpha 1, glia-gamma 1	Immunogenic	Native	DQ2.5/DQ8	24,8,74,76	9	PQQSFPQQQ
	567	584	gamma-gliadin	glia-alpha1, glia-gamma1	Immunogenic	Deamidated	DQ2.5/DQ8	24,8,74,76	9	PQQSFPQQE
	568	585	gamma-1 gliadin	glia-alpha 1, glia-gamma 1	Immunogenic	Deamidated	DQ2.5/DQ8	24,8,76	9	PQQSFPEQE
	569	586	gamma-1 gliadin	glia-alpha1, glia-gamma1	Immunogenic	Deamidated	DQ2.5, DQ8	24,8,17,76	9	PQQSFPEQQ
	570	587	gamma-gliadin	Glia-gamma30-gliadin (p222Â–p236)	Immunogenic	Native	DQ2	19	15	VQGQGIIQPQQPAQL
	571	588	gamma-gliadin	Glia-gamma30-gliadin (p222Â–236; E225)	Immunogenic	Deamidated	DQ2	19	15	VQGEGIIQPQQPAQL
	572	589	gamma-gliadin	Glia-gamma30-gliadin (p222Â–236; E231)	Immunogenic	Deamidated	DQ2	19	15	VQGQGIIQPEQPAQL
	573	590	gamma-gliadin	Glia-gamma30-gliadin (p222Â–236; E225 and E231)	Immunogenic	Deamidated	DQ2	19	15	VQGEGIIQPEQPAQL
	574	591	gamma-gliadin	DQ2-y -II y-Glia (p222Â–p236)	Immunogenic	Native	DQ2	57	15	GQGIIQPQQPAQLIR
	575	592	gamma-gliadin	DQ2-y -II y-Glia (p222Â–p236; E229)	Immunogenic	Deamidated	DQ2	57	15	GQGIIQPEQPAQLIR
	576	593	gamma-gliadin	gamma5-gliadin (p227Â–p237) ; gamma-II epitope	Immunogenic	Native	DQ2	25	11	GIIQPQQPAQL
	577	594	gamma-gliadin	gamma5-gliadin (p227Â–237; E232)	Immunogenic	Deamidated	DQ2	25	11	GIIQPEQPAQL
	578	595	gamma-gliadin	gamma5-gliadin (p228Â–237)	Immunogenic	Native	DQ2	47,25	10	IIQPQQPAQL
	579	596	gamma-gliadin	gamma5-gliadin (p228Â–237; E232)	Immunogenic	Deamidated	DQ2	47,25	10	IIQPEQPAQL
	580	597	gamma-gliadin	gamma-2 peptide 1306; Glia-gamma30-gliadin (p227-p235) minimal epitope	Immunogenic	Native	DQ2	19,23,2	9	IIQPQQPAQ
	581	598	gamma-gliadin	gamma-2 peptide 1306; Glia-gamma30-gliadin (p228-p235; E232) minimal epitope	Immunogenic	Deamidated	DQ2	19	9	IIQPEQPAQ
	582	599	gamma-5 gliadin	glia-gamma 2	Immunogenic	Native	DQ2.5	90,8,25	9	IQPQQPAQL
	583	600	gamma-5 gliadin	glia-gamma 2	Immunogenic	Deamidated	DQ2.5	90,8,25	9	IQPEQPAQL
	584	601	gamma-gliadin	gamma-gliadin 1381 (p121-p140) ; gamma-gliadin M13 M36999 (121-140) identical to DQ2-gamma-I	Immunogenic	Native	DQ2, DQ8	17,23	20	QFPQPQQPQQSFPQQQQPAI
	585	602	gamma-gliadin	DQ2-gamma-I gamma-Glia (p139 Â–p153)	Immunogenic	Native	DQ2	57	15	PQQPQQSFPQQQQPA
	586	603	gamma-gliadin	DQ2-gamma-I gamma-Glia (p139 Â–p153; E147)	Immunogenic	Deamidated	DQ2	57	15	PQQPQQSFPEQQQPA
	587	604	gamma-gliadin	DQ2-gamma-I gamma-Glia (p139 Â–p153; E150)	Immunogenic	Deamidated	DQ2	57	15	PQQPQQSFPQQEQPA
	588	605	gamma-gliadin	DQ2-gamma-I gamma-Glia (p139 Â–p153; E147 and E150)	Immunogenic	Deamidated	DQ2	57	15	PQQPQQSFPEQEQPA
	589	606	gamma-gliadin	gamma-gliadin 1382 (p131-p150)	Immunogenic	Native	DQ8	17	20	SFPQQQQPAIQSFLQQQMNP
	590	607	gamma-gliadin	gamma-gliadin 1383 (p141-p160)	Immunogenic	Native	DQ8	17	20	QSFLQQQMNPCKNFLLQQCN
	591	608	gamma-gliadin	gamma-gliadin 1388 (p201-p220)	Immunogenic	Native	DQ2	17	20	IHSVAHSIIMQQEQQQGVPI
	592	609	gamma-gliadin	gamma-gliadin M23 M36999 (221-240) homologous to DQ2-gamma-II	Immunogenic	Native	DQ2	17,23	20	LRPLFQLAQGLGIIQPQQPA
	593	610	gamma-gliadin	gamma-gliadin 1391 (p231-p250) ; gamma-gliadin M24 M36999 (231-250) identical to DQ2-gamma-II	Immunogenic	Native	DQ2	17,23	20	LGIIQPQQPAQLEGIRSLVL
	594	611	gamma-gliadin	Gluten peptide #19	Immunogenic	Native	DQ2 (DQ2.5)	61	18	PHQPQQQVPQPQQPQQPF
	595	612	gamma-gliadin	Predicted gamma-gliadin	Immunogenic	Native	DQ8 (DQ2/8)	22,8	14	QQPFPQQPQQPFPQ
	596	613	gamma-gliadin	Glia-gamma2 in Deamidated form	Immunogenic	Deamidated	DQ2	8	14	QQPFPEQPEQPFPQ
	597	614	gamma-gliadin	Glia-gamma2 in Deamidated form	Immunogenic	Deamidated	DQ2	8	14	QQPFPQQPEQPFPQ
	598	615	gamma-gliadin	Glia-gamma2 in Deamidated form	Immunogenic	Deamidated	DQ2	8	14	QQPFPEQPQQPFPQ
	599	616	gamma-gliadin	gamma-gliadin P08453 (p94-p113)	Immunogenic	Deamidated	DQ8	54	20	QTQQPQQPFPQQPQQPFPQT
	600	617	gamma-gliadin	Predicted gamma-gliadin	Immunogenic	Native	DQ8 (DQ2/8)	22	14	PFPQLQQPQQPFPQ
	601	618	gamma-gliadin	gamma-I gliadin 1206	Immunogenic	Native	DQ2	2	21	YQQLPQPQQPQQSFPQQQRPF
	602	619	gamma-gliadin	gamma-type gliadin of GDB2_WHEAT (SwissProt P08453) (p134Â–p153)	Immunogenic	Deamidated	DQ2	24	20	QQLPQPQQPQQSFPQQQRPF
	603	620	gamma-gliadin	Glia-gamma1 epitope	Immunogenic	Native	DQ2	9	17	QPQQPQQSFPQQQRPFI
	604	621	gamma-gliadin	Glia-gamma1(p138-p153)	Immunogenic	Native	DQ2	19	16	QPQQPQQSFPQQQRPF
	605	622	gamma-gliadin	Glia-gamma1 (p139Â–p153)	Immunogenic	Native	DQ2	8	15	PQQPQQSFPQQQRPF
	606	623	gamma-gliadin	Glia-gamma1 (p139Â–p153; E148)	Immunogenic	Deamidated	DQ2	8	15	PQQPQQSFPEQQRPF
	607	624	gamma-gliadin	Glia-gamma1 (p139Â–p153; E140 and E148)	Immunogenic	Deamidated	DQ2	8	15	PEQPQQSFPEQQRPF
	608	625	gamma-gliadin	Glia-gamma1 (p139Â–p153; E148 and E150)	Immunogenic	Deamidated	DQ2	8	15	PQQPQQSFPEQERPF
	609	626	gamma-gliadin	Glia-gamma1 (p139Â–p153; E140, E148 and E150)	Immunogenic	Deamidated	DQ2	8	15	PEQPQQSFPEQERPF
	610	627	gamma-gliadin	gamma-I, gamma-Gliadin (p139Â–p152)	Immunogenic	Native	DQ2	43,25	14	PQQPQQSFPQQQRP
	611	628	gamma-gliadin	gamma-Gliadin (p139Â–p152; E140, E148 and E150) E residues in the gliadin peptides are introduced to mimic the deamidation mediated by tissue transglutaminase.	Immunogenic	Deamidated	DQ2	43,25	14	PEQPQQSFPEQERP
	612	629	gamma-gliadin	gamma-gliadin (p139-p152; E148)	Immunogenic	Deamidated	DQ2	55	14	PQQPQQSFPEQQRP
	613	630	gamma-gliadin	gamma-gliadin (p139-p152; E140 and E148)	Immunogenic	Deamidated	DQ2 (DQ2.2 and DQ2.5)	25	14	PEQPQQSFPEQQRP
	614	631	gamma-gliadin	P-3 gamma-gliadin (p139Â–p152; K139, E140, E148 and E150)	Immunogenic	Synthesised as Deamidated	DQ2	56	14	KEQPQQSFPEQERP
	615	632	gamma-gliadin	P-2 gamma-gliadin (p139Â–p152; K140, E148 and E150)	Immunogenic	Synthesised as Deamidated	DQ2	56	14	PKQPQQSFPEQERP
	616	633	gamma-gliadin	P-1 gamma-gliadin (p139Â–p152; K141, E140, E148 and E150)	Immunogenic	Synthesised as Deamidated	DQ2	56	14	PEKPQQSFPEQERP
	617	634	gamma-gliadin	P1 y-gliadin(p139Â–p152; K142, E140, E148 and E150)	Immunogenic	Synthesised as Deamidated	DQ2	56	14	PEQKQQSFPEQERP
	618	635	gamma-gliadin	P2 y-gliadin (p139Â–p152; K143, E140, E148 and E150)	Immunogenic	Synthesised as Deamidated	DQ2	56	14	PEQPKQSFPEQERP
	619	636	gamma-gliadin	P4 y-gliadin (p139Â–p152; K144, E140, E148 and E150)	Immunogenic	Synthesised as Deamidated	DQ2	56	14	PEQPQQKFPEQERP
	620	637	gamma-gliadin	P9 gamma-gliadin (p139Â–p152; E140, E148 and K150)	Immunogenic	Synthesised as Deamidated	DQ2	56	14	PEQPQQSFPEQKRP
	621	638	gamma-gliadin	P10 gamma-gliadin (p139Â–p152; K151, E140, E148 and E150)	Immunogenic	Synthesised as Deamidated	DQ2	56	14	PEQPQQSFPEQEKP
	622	639	gamma-gliadin	P11 y-gliadin (p139Â–p152; K152, E140, E148 and E150)	Immunogenic	Synthesised as Deamidated	DQ2	56	14	PEQPQQSFPEQERK
	623	640	gamma-gliadin	gamma-I epitope in native form	Immunogenic	Native	DQ2	47	12	QPQQSFPQQQRP
	624	641	gamma-gliadin	Deamidated form of gamma-I epitope	Immunogenic	Deamidated	DQ2	47	12	QPQQSFPEQQRP
	625	642	gamma-gliadin	Glia-alpha20	Immunogenic	Native	DQ2	9	16	QQSFPQQQRPFIQPSL
	626	643	gamma-gliadin	gamma-gliadin AAK84772 (p130-p149)	Immunogenic	Native	DQ8	54	20	PQPQQPQLPFPQQPQQPFPQ
	627	644	gamma-gliadin	Predicted gamma-gliadin	Immunogenic	Native	DQ8 (DQ2/8)	22	14	PFPQPQQPQQPFPQ
	628	645	gamma-gliadin	gamma-gliadin AAK84776 (p102-p121)	Immunogenic	Native	DQ8	54	20	QQPLPQPQQPQQPFPQSQQP
	629	646	gamma-gliadin	gamma-gliadin AAK84772 (p121-p140)	Immunogenic	Native	DQ8	54	20	QPQQPQQPFPQQQQPLIQPY
	630	647	gamma-gliadin	Wheat peptide W35	Immunogenic	Native	DQ2	62	20	PQQPFPQQPQQQFPQPQQPQ
	631	648	gamma-gliadin	Wheat peptide W35	Immunogenic	Native	DQ2	62	12	PFPQQPQQQFPQ
	632	649	gamma-gliadin	Wheat peptide W31	Immunogenic	Native	DQ2	62	20	QPFPQLQQPQQPLPQPQQPQ
	633	650	gamma-gliadin	Wheat peptide W31	Immunogenic	Native	DQ2	62	12	QPFPQLQQPQQP
	634	651	LMW glutenin	Wheat peptide W15 LMW	Immunogenic	Native	DQ2	62	20	SHIPGLERPWQQQPLPPQQT
	635	652	LMW glutenin	Wheat peptide W15 LMW	Immunogenic	Native	DQ2	62	15	QGLERPWQQQPLPPQ
	636	653	LMW glutenin	Wheat peptide W15 LMW	Immunogenic	Deamidated	DQ2	62	15	EGLERPWQEQPLPPQ
	637	654	LMW glutenin	Wheat peptide W15 LMW	Immunogenic	Native	DQ2	62	12	LERPWQQQPLPP
	638	655	LMW glutenin	Wheat peptide W11	Immunogenic	Deamidated	DQ2	62	16	GQQAFPQPEQTFPHQG
	639	656	LMW glutenin	Wheat peptide W11	Immunogenic	Native	DQ2	62	15	QQAFPQPQQTFPHQP
	640	657	LMW glutenin	Wheat peptide W11	Immunogenic	Deamidated	DQ2	62	15	EQAFPQPEQTFPHQP
	641	658	LMW glutenin	Wheat peptide W11	Immunogenic	Native	DQ2	62	20	QAFPQPQQTFPHQPQQQFPQ
	642	659	LMW glutenin	Wheat peptide W11	Immunogenic	Native	DQ2	62	12	QAFPQPQQTFPH
	643	660	LMW glutenin	Wheat peptide W11	Immunogenic	Deamidated	DQ2	62	12	QAFPQPEQTFPH
	644	661	gamma-gliadin or LMW glutenin	Glutenin-Glt-17 (p46-p60)	Immunogenic	Native	DQ2	19	15	QQPPFSQQQQQPLPQ
	645	662	gamma-gliadin or LMW glutenin	Glutenin-Glt-17 (p46-p60; E52)	Immunogenic	Deamidated	DQ2	19	15	QQPPFSEQQQQPLPQ
	646	663	gamma-gliadin or LMW glutenin	Glutenin-Glt-17 (p46-p60; E53)	Immunogenic	Deamidated	DQ2	19	15	QQPPFSQEQQQPLPQ
	647	664	gamma-gliadin or LMW glutenin	Glutenin-Glt-17 (p46-p60; E55)	Immunogenic	Deamidated	DQ2	19	15	QQPPFSQQQEQPLPQ
	648	665	gamma-gliadin or LMW glutenin	Glutenin-Glt-17 (p46-p60; E56)	Immunogenic	Deamidated	DQ2	19	15	QQPPFSQQQQEPLPQ
	649	666	gamma-gliadin or LMW glutenin	Glutenin-Glt-17 (p46-p60; E52 and 53)	Immunogenic	Deamidated	DQ2	19	15	QQPPFSEEQQQPLPQ
	650	667	gamma-gliadin or LMW glutenin	Glutenin-Glt-17 (p46-p60; E52 and 55)	Immunogenic	Deamidated	DQ2	19	15	QQPPFSEQQEQPLPQ
	651	668	gamma-gliadin or LMW glutenin	Glutenin-Glt-17 (p46-p60; E52 and 56)	Immunogenic	Deamidated	DQ2	19	15	QQPPFSEQQQEPLPQ
	652	669	gamma-gliadin or LMW glutenin	Glutenin-Glt-17 (p46-p60; E53 and 55)	Immunogenic	Deamidated	DQ2	19	15	QQPPFSQEQEQPLPQ
	653	670	gamma-gliadin or LMW glutenin	Glutenin-Glt-17 (p46-p60; E53 and 56)	Immunogenic	Deamidated	DQ2	19	15	QQPPFSQEQQEPLPQ
	654	671	gamma-gliadin or LMW glutenin	Glutenin-Glt-17 (p46-p60; E55 and 56)	Immunogenic	Deamidated	DQ2	19	15	QQPPFSQQQEEPLPQ
	655	672	gamma-gliadin or LMW glutenin	Glutenin-Glt-17 (p46-p60; E52, 53 and 55)	Immunogenic	Deamidated	DQ2	19	15	QQPPFSEEQEQPLPQ
	656	673	gamma-gliadin or LMW glutenin	Glutenin-Glt-17 (p46-p60; E52, 53 and 56)	Immunogenic	Deamidated	DQ2	19	15	QQPPFSEEQQEPLPQ
	657	674	gamma-gliadin or LMW glutenin	Glutenin-Glt-17 (p46-p60; E53, 55 and 56)	Immunogenic	Deamidated	DQ2	19	15	QQPPFSQEQEEPLPQ
	658	675	gamma-gliadin or LMW glutenin	Glutenin-Glt-17 (p46-p60; E52, 55 and 56)	Immunogenic	Deamidated	DQ2	19	15	QQPPFSEQQEEPLPQ
	659	676	gamma-gliadin or LMW glutenin	Glutenin-Glt-17 (p46-p60; E52, 53, 55 and 56)	Immunogenic	Deamidated	DQ2	19	15	QQPPFSEEQEEPLPQ
	660	693	gamma-gliadin or LMW glutenin	CAUTION 100% matches to 5 microbial proteins and to wheat proteins Glutenin-Glt-17 (p50-p58)	Immunogenic	Native	DQ2	27	9	FSQQQQQPL
	661	694	gamma-gliadin or LMW glutenin	Glutenin-Glt-17 (p50-p58; E52)	Immunogenic	Deamidated	DQ2	27	9	FSEQQQQPL
	662	695	gamma-gliadin or LMW glutenin	CAUTION 100% matches to two Pinus proteins / not wheat Glutenin-Glt-17 (p50-p58; E53)	Immunogenic	Deamidated	DQ2	27	9	FSQEQQQPL
	663	696	gamma-gliadin or LMW glutenin	Glutenin-Glt-17 (p50-p58; E55)	Immunogenic	Deamidated	DQ2	27	9	FSQQQEQPL
	664	697	gamma-gliadin or LMW glutenin	Glutenin-Glt-17 (p50-p58; E52 and E53)	Immunogenic	Deamidated	DQ2	27	9	FSEEQQQPL
	665	698	gamma-gliadin or LMW glutenin	Glutenin-Glt-17 (p50-p58; E52 and E55)	Immunogenic	Deamidated	DQ2	27	9	FSEQQEQPL
	666	699	gamma-gliadin or LMW glutenin	Glutenin-Glt-17 (p50-p58; E53 and E55)	Immunogenic	Deamidated	DQ2	27	9	FSQEQEQPL
	667	700	gamma-gliadin or LMW glutenin	Glutenin-Glt-17 (p50-p58; E52, E53 and E55)	Immunogenic	Deamidated	DQ2	27	9	FSEEQQEPL
	668	701	gamma-gliadin or LMW glutenin	Glutenin-17 epitope homolog	Immunogenic	Native	DQ2	19,8	15	QQPPFSQQQQPVLPQ
	669	702	gamma-gliadin or LMW glutenin	Glutenin-17 epitope homolog in Deamidated form	Immunogenic	Deamidated	DQ2	8	15	QQPPFSEQQQPVLPQ
	670	703	gamma-gliadin or LMW glutenin	Glutenin-17 epitope homolog in Deamidated form	Immunogenic	Deamidated	DQ2	8	15	QQPPFSQQEQPVLPQ
	671	704	gamma-gliadin or LMW glutenin	Glutenin-17 epitope homolog in Deamidated form	Immunogenic	Deamidated	DQ2	8	15	QQPPFSEQEQPVLPQ
	672	705	gamma-gliadin or LMW glutenin	LMW T cell epitope	Immunogenic	Deamidated	DQ2	62	15	EQPPFSEQEQPVLPQ
	673	706	Glut-L1	CAUTION 100% match to a fungal protien Hebeloma sp. & many wheat Glt-17 (Var1)	Immunogenic	Native	DQ2.2	44,90	9	PFSQQQQPV
	674	707	glut-L1	Glt-17 (Var1)	Immunogenic	Deamidated	DQ2.2	44,90	9	PFSEQQQPV
	675	708	glut-L1	Glt-17 (Var1)	Immunogenic	Deamidated	DQ2.2	44,90	9	PFSQQEQPV
	676	709	glut-L1	Glt-17 (Var1)	Immunogenic	Deamidated	DQ2.2	44,90	9	PFSEQEQPV
	677	710	gamma-gliadin or LMW glutenin	Wheat peptide W12	Immunogenic	Native	DQ2	62	20	CKVFLQQQCSPVAMPQRLAR
	678	711	gamma-gliadin or LMW glutenin	Wheat peptide W12	Immunogenic	Native	DQ2	62	16	LQQQCSPVAMPQRLAR
	679	712	gamma-gliadin or LMW-glutenin	Wheat peptide W05	Immunogenic	Native	DQ2	62	20	PQQQQPFPQPQQPFSQQPQQ
	680	713	gamma-gliadin or LMW-glutenin	Wheat peptide W05	Immunogenic	Deamidated	DQ2	62	20	PQQQQPFPQPEQPFSQQPQQ
	681	714	gamma-gliadin or LMW-glutenin	Wheat peptide W05	Immunogenic	Native	DQ2	62	12	QPFPQPQQPFSQ
	682	715	gamma-gliadin or LMW-glutenin	Wheat peptide W05	Immunogenic	Deamidated	DQ2	62	12	QPFPQPEQPFSQ
	683	716	gamma-gliadin or LMW-glutenin	Wheat peptide W17	Immunogenic	Native	DQ2	62	20	QQPFPQPQQPQLPFPQQPQQ
	684	717	gamma-gliadin or LMW-glutenin	Wheat peptide W17	Immunogenic	Native	DQ2	62	15	QPFPQPQQPQLPFPQ
	685	718	gamma-gliadin or LMW-glutenin	Wheat peptide W17	Immunogenic	Deamidated	DQ2	62	15	EPFPQPEQPELPFPQ
	686	719	gamma-gliadin or LMW-glutenin	Wheat peptide W17	Immunogenic	Native	DQ2	62	12	QPFPQPQQPQLP
	687	720	LMW glutenin	GLT/GLIA homologue peptide 12	Immunogenic	Native	DQ2	19	15	QQPPFSQQQQPPFSQ
	688	721	LMW glutenin	LMW glutenin-glt-156 (p40-p59)	Immunogenic	Native	DQ2	19	20	QQQQPPFSQQQQSPFSQQQQ
	689	722	LMW glutenin	LMW glutenin-glt-156 (p40-p59; E48)	Immunogenic	Deamidated	DQ2	19	20	QQQQPPFSEQQQSPFSQQQQ
	690	723	LMW glutenin	LMW glutenin-glt-156 (p40-p59; E51)	Immunogenic	Deamidated	DQ2	19	20	QQQQPPFSQQQESPFSQQQQ
	691	724	LMW glutenin	LMW glutenin-glt-156 (p40-p59; E48 and E51)	Immunogenic	Deamidated	DQ2	19	20	QQQQPPFSEQQESPFSQQQQ
	692	725	LMW glutenin	Homolog of Deamidated Glt-156 minimal epitope (p40-p59)	Immunogenic	Deamidated	DQ2	20	15	QQQQPPFSEEQESPY
	693	726	LMW glutenin	Homolog of Deamidated Glt-156 minimal epitope (p40-p59)	Immunogenic	Deamidated	DQ2	20	15	QQQQPPFSEEQESPL
	694	727	LMW glutenin	Deamidated Glt-156 minimal epitope (p40-p59)	Immunogenic	Deamidated	DQ2	20	15	QQQQPPFSEEQESPF
	695	728	LMW glutenin	Glt-156 minimal epitope (p41-p55)	Immunogenic	Deamidated	DQ2	20	15	QQQPPFSEEQESPFS
	696	729	LMW glutenin	Glt-156 minimal epitope in considered native form	Immunogenic	Native	DQ2	20	15	QQPPFSQQQQSPFSQ
	697	730	LMW glutenin	Glt-156 minimal epitope in considered Deamidated form	Immunogenic	Deamidated	DQ2	20	15	QQPPFSEEQESPFSQ
	698	731	LMW glutenin	GLT/GLIA homologue peptide 4	Immunogenic	Native	DQ2	19	12	QQPPFSQQQQSP
	699	732	LMW glutenin	Glt-156 minimal epitope	Immunogenic	Deamidated	DQ2	20	15	QPPFSEEQESPFSQQ
	700	733	LMW glutenin	LMW glutenin-glt-156 (p40-p59)	Immunogenic	Native	DQ2	16	14	QPPFSQQQQSPFSQ
	701	734	LMW glutenin	Glt-156 minimal epitope in considered native form	Immunogenic	Native	DQ2	20	15	PPFSQQQQSPFSQQQ
	702	735	LMW glutenin	Glt-156 minimal epitope in considered Deamidated form	Immunogenic	Deamidated	DQ2	20	15	PPFSEEQESPFSQQQ
	703	736	LMW glutenin	Glt-156 minimal epitope in considered native form	Immunogenic	Native	DQ2	20	15	PFSQQQQSPFSQQQQ
	704	737	LMW glutenin	Glt-156 minimal epitope in considered Deamidated form	Immunogenic	Deamidated	DQ2	20	15	PFSEEQESPFSQQQQ
	705	738	LMW glutenin	LMW glutenin-glt-156 (p45-p54) minimal epitope	Immunogenic	Native	DQ2	19,20	10	PFSQQQQSPF
	706	739	LMW glutenin	LMW glutenin-glt-156 (p45-p54; E48) minimal epitope	Immunogenic	Deamidated	DQ2	19,20	10	PFSEQQQSPF
	707	740	LMW glutenin	LMW glutenin-glt-156 (p45-p54; E49) minimal epitope	Immunogenic	Deamidated	DQ2	20	10	PFSQEQQSPF
	708	741	LMW glutenin	LMW glutenin-glt-156 (p45-p54; E51) minimal epitope	Immunogenic	Deamidated	DQ2	19,20	10	PFSQQQESPF
	709	742	LMW glutenin	LMW glutenin-glt-156 (p45-p54; E48 and E51) minimal epitope	Immunogenic	Deamidated	DQ2	19,20	10	PFSEQQESPF
	710	743	LMW glutenin	LMW glutenin-glt-156 (p45-p54; E48 and E49) minimal epitope	Immunogenic	Deamidated	DQ2	20	10	PFSEEQQSPF
	711	745	LMW glutenin	LMW glutenin-glt-156 (p45-p54; E49 and E49) minimal epitope	Immunogenic	Deamidated	DQ2	20	10	PFSQEQESPF
	712	746	LMW glutenin	LMW glutenin-glt-156 (p45-p54; E48, E49 and E51) minimal epitope	Immunogenic	Deamidated	DQ2	20	10	PFSEEQESPF
	713	747	glut-L2	LMW glutenin-glt-156 (p46-p54)	Immunogenic	Native	DQ2.5	19,90,27	9	FSQQQQSPF
	714	748	glut-L2	LMW glutenin-glt-156 (p46-p54; E48)	Immunogenic	Deamidated	DQ2.5	19,90,27	9	FSEQQQSPF
	715	749	glut-L2	LMW glutenin-glt-156 (p46-p54; E51)	Immunogenic	Deamidated	DQ2.5	19,90,27	9	FSQQQESPF
	716	750	glut-L2	LMW glutenin-glt-156 (p46-p54; E48 and E51)	Immunogenic	Deamidated	DQ2.5	19,90,27	9	FSEQQESPF
	717	751	LMW glutenin	GLT/GLIA homologue peptide 13	Immunogenic	Native	DQ2	19	15	QQPPFSQQQQPQFSQ
	718	752	LMW glutenin	Gluten peptide #25	Immunogenic	Native	DQ2 (DQ2.5)	61	19	SHQQQPFPQQPYPQQPYPS
	719	753	gamma-gliadin	14-mer-2 gamma-Glia (p173Â–p186)	Immunogenic	Native	DQ2	57	14	PQQPFPSQQQQPLI
	720	754	gamma-gliadin	14-mer-2 gamma-Glia (p173Â–p186) in Deamidated form	Immunogenic	Deamidated	DQ2	57	14	PQQPFPSQQEQPLI
	721	755	LMW glutenin	GLT/GLIA homologue peptide 17	Immunogenic	Native	DQ2	19	15	QQPPFSQQQQPILPQ
	722	756	LMW glutenin	Glt-156 homolog	Immunogenic	Native	DQ2	21	14	QPPFSQQQQPILPQ
	723	757	LMW glutenin	Glt-156 homolog in Deamidated form	Immunogenic	Deamidated	DQ2	21	14	QPPFSEQEQPILPQ
	724	762	LMW glutenin	GLT/GLIA homologue peptide 16	Immunogenic	Native	DQ2	19	15	QQPPFSQQQQQPILL
	725	763	LMW glutenin	Glt-156 homolog	Immunogenic	Native	DQ2	21	14	QPPFSQQQQQPILL
	726	764	LMW glutenin	Glt-156 homolog in Deamidated form	Immunogenic	Deamidated	DQ2	21	14	QPPFSEEQEQPILL
	727	765	HMW glutenin	Wheat peptide W21 HMW	Immunogenic	Native	DQ2	62	20	QGQQGYYPISPQQSGQGQQP
	728	766	HMW glutenin	Wheat peptide W21 HMW	Immunogenic	Native	DQ2	62	16	QGQQGYYPISPQQSGQ
	729	767	HMW glutenin	Wheat peptide W21 HMW	Immunogenic	Deamidated	DQ2	62	16	EGQQGYYPISPQQSGQ
	730	768	HMW glutenin	Naturally occurring glutenins p722-p736 (homolog of glt04)	Immunogenic	Native	DQ8 (DQ2/8)	7	15	GQAGYYPTSPQQSGQ
	731	769	HMW glutenin	Naturally occurring glutenins p722-p736 (homolog of glt04)	Immunogenic	Native	DQ8 (DQ2/8)	7	15	GQQGYYPTSPQQPGQ
	732	770	HMW glutenin	Naturally occurring glutenins p722-p736 (homolog of glt04)	Immunogenic	Native	DQ8 (DQ2/8)	7	15	GQQGYYPISPQQSGQ
	733	771	HMW glutenin	Wheat peptide W29	Immunogenic	Native	DQ2	62	20	GQGQSGYYPTSPQQSGQEAT
	734	772	HMW glutenin	Wheat peptide W29	Immunogenic	Native	DQ2	62	16	GQGQSGYYPTSPQQSG
	735	773	HMW glutenin	Wheat peptide W24 HMW	Immunogenic	Native	DQ2	62	20	PGQGQSGYYPTSPQQSGQKQ
	736	774	HMW glutenin	Wheat peptide W24 HMW	Immunogenic	Native	DQ2	62	16	PGQGQSGYYPTSPQQS
	737	775	HMW glutenin	Naturally occurring glutenins (p722-p736) (homolog of glt04)	Immunogenic	Native	DQ8 (DQ2/8)	7	15	GQSGYYPTSPQQSGQ
	738	776	HMW glutenin	Naturally occurring glutenins (p722-p736) (homolog of glt04)	Immunogenic	Native	DQ8 (DQ2/8)	7	15	GQQGYYPISPQQLGQ
	739	777	HMW glutenin	Naturally occurring glutenins (p722-p736) (homolog of glt04)	Immunogenic	Native	DQ8 (DQ2/8)	7	15	GQLGYYPTSPQQSGQ
	740	778	HMW glutenin	Wheat peptide W22 HMW	Immunogenic	Native	DQ2	62	20	LQPGQGQPGYYPTSPQQIGQ
	741	779	HMW glutenin	Wheat peptide W22 HMW	Immunogenic	Native	DQ2	62	16	QGQPGYYPTSPQQIGQ
	742	780	HMW glutenin	Naturally occurring glutenins (p722-p736) (homolog of glt04)	Immunogenic	Native	DQ8 (DQ2/8)	7	15	GQPGYYPTSPQQIGQ
	743	781	HMW-Glutenin	Naturally occurring glutenins (p722-p736) (homolog of glt04)	Immunogenic	Native	DQ8 (DQ2/8)	7	15	GQPGYYPTSPQQPGQ
	744	782	HMW-Glutenin	Naturally occurring glutenins (p722-p736) (homolog of glt04)	Immunogenic	Native	DQ8 (DQ2/8)	7	15	GQPGYYPTSPQQSGQ
	745	783	HMW-Glutenin	Naturally occurring glutenins p722-p736 (homolog of glt04)	Immunogenic	Native	DQ8 (DQ2/8)	7	15	GQQGYYPTSLQQPGQ
	746	784	HMW-Glutenin	HMW glutenin-glt04 (p707Â–p742)	Immunogenic	Native	DQ8 (DQ2/8)	7	36	SGQGQRPGQWLQPGQGQQGYYPTSPQQSGQGQQLGQ
	747	785	HMW-Glutenin	HMW glutenin-glt04 (p719Â–p736)	Immunogenic	Native	DQ8 (DQ2/8)	7	18	PGQGQQGYYPTSPQQSGQ
	748	786	HMW-Glutenin	glt04 (p722-p736)	Immunogenic	Native	DQ8 (DQ2/8)	7	15	GQQGYYPTSPQQSGQ
	749	787	HMW-Glutenin	glt04 (p722-p735)	Immunogenic	Native	DQ8 (DQ2/8)	7	14	GQQGYYPTSPQQSG
	750	788	HMW-Glutenin	glt04 (p722-p734)	Immunogenic	Native	DQ8 (DQ2/8)	7	13	GQQGYYPTSPQQS
	751	789	HMW-Glutenin	glt04 (p723-p736)	Immunogenic	Native	DQ8 (DQ2/8)	7	14	QQGYYPTSPQQSGQ
	752	790	HMW-Glutenin	glt04 (p723-p735)	Immunogenic	Native	DQ8 (DQ2/8)	7	13	QQGYYPTSPQQSG
	753	791	HMW-Glutenin	glt04 (p723-p735; E724)	Immunogenic	Deamidated	DQ8 (DQ2/8)	83,7	13	QEGYYPTSPQQSG
	754	792	HMW-Glutenin	glt04 (p723-p734)	Immunogenic	Native	DQ8 (DQ2/8)	52	12	QQGYYPTSPQQS
	755	793	HMW-Glutenin	glt04 (p724Â–p735)	Immunogenic	Native	DQ8 (DQ2/8)	7	12	QGYYPTSPQQSG
	756	794	glut-H1	HMW glutenin (p724-p734)	Immunogenic	Native	DQ8, DQ8.5	7,76,27	11	QGYYPTSPQQS
	757	797	HMW-Glutenin	glt04 (p725-p735)	Immunogenic	Native	DQ8 (DQ8.5)	83,7	11	GYYPTSPQQSG
	758	798	HMW-Glutenin	Naturally occurring glutenins (p722-p736) (homolog of glt04)	Immunogenic	Native	DQ8 (DQ2/8)	7	15	GQQGYYPISPQQPGQ
	759	799	HMW-Glutenin	Naturally occurring glutenins (p722-p736) (homolog of glt04)	Immunogenic	Native	DQ8 (DQ2/8)	7	15	GQQGYYPTSPQQSPQ
	760	800	HMW-Glutenin	Naturally occurring glutenins (p722-p736) (homolog of glt04)	Immunogenic	Native	DQ8 (DQ2/8)	7	15	GQQGYYPTSPQQLGQ
	761	801	HMW-Glutenin	Naturally occurring glutenins (p722-p736) (homolog of glt04)	Immunogenic	Native	DQ8 (DQ2/8)	7	15	GQQGYYPTSPQHPGQ
	762	802	HMW-Glutenin	Naturally occurring glutenins (p722-p736) (homolog of glt04)	Immunogenic	Native	DQ8 (DQ2/8)	7	15	GQPGYYPTSPLQSGQ
	763	803	HMW-Glutenin	Naturally occurring glutenins (p722-p736) (homolog of glt04)	Immunogenic	Native	DQ8 (DQ2/8)	7	15	GQHGYYPTSPQLSGQ
	764	804	HMW-Glutenin	Naturally occurring glutenins (p722-p736) (homolog of glt04)	Immunogenic	Native	DQ8 (DQ2/8)	7	15	GQQGYYPTSPQQPPQ
	765	805	HMW-Glutenin	Naturally occurring glutenins (p722-p736) (homolog of glt04)	Immunogenic	Native	DQ8 (DQ2/8)	7	15	GQQGYYPTSVQQPGQ
	766	806	Hordein	Barley peptide B04, B17	Immunogenic	Native	DQ2	62	20	QPQQPQPFPQQPVPQQPQPY
	767	807	Hordein	Barley peptide B17	Immunogenic	Native	DQ2	62	16	PQQPQPFPQQPVPQQP
	768	808	Hordein	Barley peptide B04	Immunogenic	Native	DQ2	62	12	PQQPVPQQPQPY
	769	809	Hordein	Barley peptide B05, B08 in native form	Immunogenic	Native	DQ2	62	20	PQPFPQQPIPQQPQPYPQQP
	770	810	Hordein	Barley peptide B05, B08 in Deamidated form	Immunogenic	Deamidated	DQ2	62	20	PQPFPQQPIPEQPQPYPQQP
	771	811	Hordein	Barley peptide B05	Immunogenic	Native	DQ2	62	16	PQPFPQQPIPQQPQPY
	772	812	Hordein	Barley peptide B05	Immunogenic	Deamidated	DQ2	62	16	PQPFPQQPIPEQPQPY
	773	813	Hordein	Barley peptide B06	Immunogenic	Native	DQ2	62	20	QQPQPFSQQPIPQQPQPYPQ
	774	814	Hordein	Barley peptide B06	Immunogenic	Deamidated	DQ2	62	20	QQPQPFSQQPIPEQPQPYPQ
	775	815	Hordein	Barley peptide B06	Immunogenic	Native	DQ2	62	12	SQQPIPQQPQPY
	776	816	Hordein	Barley peptide B06	Immunogenic	Deamidated	DQ2	62	12	SQQPIPEQPQPY
	777	817	Hordein	Barley peptide B18	Immunogenic	Native	DQ2	62	20	QPQPFPQQPIPLQPHQPYTQ
	778	818	Hordein	Barley peptide B18	Immunogenic	Native	DQ2	62	12	QPQPFPQQPIPL
	779	819	Hordein	Barley peptide B13	Immunogenic	Native	DQ2	62	20	PQPYPQQPQPFPQQPPFCQQ
	780	820	Hordein	Barley peptide B13	Immunogenic	Native	DQ2	62	16	PQPYPQQPQPFPQQPP
	781	821	Hordein	Barley peptide B09, B12, B30	Immunogenic	Native	DQ2	62	20	QQPFPQQPFPQQPQPYPQQP
	782	822	Hordein	Barley peptide B09	Immunogenic	Native	DQ2	62	16	QQPFPQQPFPQQPQPY
	783	823	Hordein	Barley peptide B30	Immunogenic	Native	DQ2	62	11	QQPFPQQPFPQ
	784	824	Hordein	Barley peptide B12	Immunogenic	Native	DQ2	62	16	PQQPFPQQPQPYPQQP
	785	825	Hordein	Barley peptide B11	Immunogenic	Native	DQ2	62	20	QPQPYPQQPQPYPQQPFQPQ
	786	826	Hordein	Barley peptide B11	Immunogenic	Native	DQ2	62	12	QPQPYPQQPQPY
	787	827	gamma-gliadin or LMW glutenin	Glu-21 in considered native form	Immunogenic	Native	DQ2	19	21	QPQPFPQQSEQSQQPFQPQPF
	788	828	Hordein	Barley peptide B03	Immunogenic	Native	DQ2	62	20	QPQQPFPQPQQPIPYQPQQP
	789	829	Hordein	Barley peptide B03	Immunogenic	Deamidated	DQ2	62	16	GQQPFPQPEQPIPYQG
	790	830	Hordein	Barley peptide B03	Immunogenic	Native	DQ2	62	12	QPFPQPQQPIPY
	791	831	Hordein	Barley peptide B03	Immunogenic	Deamidated	DQ2	62	12	QPFPQPEQPIPY
	792	832	Hordein	Barley peptide B02	Immunogenic	Native	DQ2	62	20	WQPQQPFPQPQQPFPLQPQQ
	793	833	Hordein	Barley peptide B02	Immunogenic	Deamidated	DQ2	62	20	WQPQQPFPQPEQPFPLQPQQ
	794	834	Hordein	Barley peptide B02	Immunogenic	Deamidated	DQ2	62	16	GQQPFPQPEQPFPLQG
	795	835	Hordein	Barley peptide B02	Immunogenic	Native	DQ2	62	12	QPFPQPQQPFPL
	796	836	Hordein	Barley peptide B02	Immunogenic	Deamidated	DQ2	62	12	QPFPQPEQPFPL
	797	837	Hordein	Barley peptide B19	Immunogenic	Native	DQ2	62	20	LPRPQQPFPWQPQQPFPQPQ
	798	838	Hordein	Barley peptide B26	Immunogenic	Native	DQ2	62	20	QPQQPFPLQPQQPFPWQPQQ
	799	839	Hordein	Barley peptide B26	Immunogenic	Native	DQ2	62	12	PFPLQPQQPFPW
	800	840	Hordein	Barley peptide B29	Immunogenic	Native	DQ2	62	20	QPQQPFSFSQQPQQPFPLQP
	801	841	Hordein	Barley peptide B29	Immunogenic	Deamidated	DQ2	62	16	GFSFSQQPEQPFPLQG
	802	842	Hordein	Barley peptide B14	Immunogenic	Native	DQ2	62	20	FQQPQQSYPVQPQQPFPQPQ
	803	843	Hordein	Barley peptide B14	Immunogenic	Deamidated	DQ2	62	16	GQSYPVQPEQPFPQPG
	804	844	Hordein	Barley peptide B14	Immunogenic	Native	DQ2	62	12	SYPVQPQQPFPQ
	805	845	Hordein	Barley peptide B14	Immunogenic	Deamidated	DQ2	62	12	SYPVQPEQPFPQ
	806	846	Hordein	Barley peptide B29	Immunogenic	Native	DQ2	62	12	SFSQQPQQPFPL
	807	847	Hordein	Barley peptide B29	Immunogenic	Deamidated	DQ2	62	12	SFSQQPEQPFPL
	808	848	omega-gliadin	Wheat peptide W19	Immunogenic	Deamidated	DQ2	62	16	GQPFPWQPEQPFPQPG
	809	849	Hordein	Barley peptide B15	Immunogenic	Native	DQ2	62	20	YPQQPQPFPQQPIPQQPQPY
	810	850	Hordein	Barley peptide B15	Immunogenic	Native	DQ2	62	12	QPQPFPQQPIPQ
	811	851	hor-3	Hor-I	Immunogenic	Native	DQ2.5	88,62	9	PIPQQPQPY
	812	852	hor-3	Hor-I	Immunogenic	Deamidated	DQ2.5	88,62	9	PIPEQPQPY
	813	853	Hordein	Barley peptide B16	Immunogenic	Native	DQ2	62	20	QQQPFPQQPIPQQPQPYPQQ
	814	854	Hordein	Barley peptide B16	Immunogenic	Native	DQ2	62	11	QQPFPQQPIPQ
	815	855	Hordein	Barley peptide B08	Immunogenic	Deamidated	DQ2	62	16	PQQPIPQQPQPYPQQP
	816	856	Hordein	Barley peptide B08	Immunogenic	Deamidated	DQ2	62	16	PQQPIPEQPQPYPQQP
	817	857	Hordein	Barley peptide B08	Immunogenic	Native	DQ2	86,62	16	QPQQPIPQQPQPYPQQ
	818	858	Hordein	Barley peptide B08	Immunogenic	Deamidated	DQ2	86,62	16	EPEQPIPEQPQPYPQQ
	819	859	Hordein	Hordein core epitope in native form	Immunogenic	Native	DQ2	27	9	FPPQQPFPQ
	820	860	Hordein	Hordein core epitope in demainated form	Immunogenic	Deamidated	DQ2	27	9	FPPEQPFPQ
	821	861	Hordein	Barley peptide B21, B25	Immunogenic	Native	DQ2	62	20	PFPQQPQQPFPQPQQPFRQQ
	822	862	Hordein	Barley peptide B21	Immunogenic	Deamidated	DQ2	62	20	PFPQQPQQPFPQPEQPFRQQ
	823	863	Hordein	alpha9-Hordein in native form	Immunogenic	Native	DQ2	8	14	PQQPFPQPQQPFRQ
	824	864	Hordein	alpha9-Hordein in Deamidated form	Immunogenic	Deamidated	DQ2	8	14	PQQPFPQPEQPFRQ
	825	865	Hordein	Barley peptide B21	Immunogenic	Native	DQ2	62	13	QQPFPQPQQPFRQ
	826	866	Hordein	Barley peptide B21	Immunogenic	Deamidated	DQ2	62	13	QQPFPQPEQPFRQ
	827	867	hor-1	Hordein/Secalin	Immunogenic	Native	DQ2.5	88,90,8,27,62	9	PFPQPQQPF
	828	868	hor-1	Hordein/Secalin	Immunogenic	Deamidated	DQ2.5	88,90,8,27,62	9	PFPQPEQPF
	829	869	Hordein	Barley peptide B22	Immunogenic	Native	DQ2	62	20	PQQPFQPQQPFPQQTIPQQP
	830	870	Hordein	Barley peptide B22	Immunogenic	Native	DQ2	62	12	QQPFQPQQPFPQ
	831	871	Hordein	Barley peptide B27	Immunogenic	Native	DQ2	62	20	TFPPSQQPNPLQPQQPFPLQ
	832	872	Hordein	Barley peptide B27	Immunogenic	Native	DQ2	62	13	PNPLQPQQPFPLQ
	833	873	Hordein	Barley peptide B23, B24	Immunogenic	Native	DQ2	62	20	NPLQPQQPFPLQPQPPQQPF
	834	874	Hordein	Barley peptide B23	Immunogenic	Native	DQ2	62	16	NPLQPQQPFPLQPQPP
	835	875	Hordein	Barley peptide B24	Immunogenic	Native	DQ2	62	16	PLQPQQPFPLQPQPPQ
	836	876	Hordein	Barley peptide B10	Immunogenic	Native	DQ2	62	20	PQQPQQPFPQPQQPFSWQPQ
	837	877	Hordein	Barley peptide B10	Immunogenic	Deamidated	DQ2	62	20	PQQPQQPFPQPEQPFSWQPQ
	838	878	Hordein	Barley peptide B10	Immunogenic	Native	DQ2	62	12	QPFPQPQQPFSW
	839	879	Hordein	Barley peptide B10	Immunogenic	Deamidated	DQ2	62	12	QPFPQPEQPFSW
	840	880	Hordein	Barley peptide B28	Immunogenic	Native	DQ2	62	20	PQQTIPQQPQQPFPLQPQQP
	841	881	Hordein	Barley peptide B28	Immunogenic	Native	DQ2	62	12	TIPQQPQQPFPL
	842	882	Hordein	Barley peptide B20	Immunogenic	Native	DQ2	62	20	QQPFPLQPQQPFPQPQPFPQ
	843	883	gamma-gliadin	Wheat peptide W26	Immunogenic	Deamidated	DQ2	62	16	GQPFPLQPEQPFPQPG
	844	884	gamma-gliadin	Wheat peptide W26	Immunogenic	Deamidated	DQ2	62	12	PFPLQPEQPFPQ
	845	885	gamma-hordein	Barley peptide B07	Immunogenic	Native	DQ2	62	20	QSQQQFPQPQQPFPQQPQQP
	846	886	gamma-hordein	alpha2-Hordein in native form	Immunogenic	Native	DQ2	8	14	QQFPQPQQPFPQQP
	847	887	gamma-hordein	alpha2-Hordein in Deamidated form	Immunogenic	Deamidated	DQ2	8	14	QEFPQPQQPFPQQP
	848	888	gamma-hordein	alpha2-Hordein in Deamidated form	Immunogenic	Deamidated	DQ2	8	14	QQFPQPEQPFPQQP
	849	889	gamma-hordein	alpha2-Hordein in Deamidated form	Immunogenic	Deamidated	DQ2	8	14	QEFPQPEQPFPQQP
	850	890	gamma-hordein	Barley peptide B07	Immunogenic	Native	DQ2	62	12	QQFPQPQQPFPQ
	851	891	hor-2	Hordein/Secalin	Immunogenic	Native	DQ2.5	90,8,27	9	PQPQQPFPQ
	852	892	hor-2	Hordein/Secalin	Immunogenic	Deamidated	DQ2.5	90,8,27	9	PQPEQPFPQ
	853	893	Secalin	Rye peptide R05	Immunogenic	Deamidated	DQ2	62	16	GQPAPIQPEQPFPQQG
	854	894	Secalin	Rye peptide R05, R26	Immunogenic	Native	DQ2	62	20	PAPIQPQQPFPQQPQQPFPQ
	855	895	Secalin	Rye peptide R05	Immunogenic	Deamidated	DQ2	62	12	PAPIQPEQPFPQ
	856	896	Secalin	Rye peptide R05	Immunogenic	Native	DQ2	62	12	PAPIQPQQPFPQ
	857	897	Secalin	Rye peptide R12	Immunogenic	Native	DQ2	62	20	FPQQPQQPFPQPQQQLPLQP
	858	898	Secalin	Rye peptide R12	Immunogenic	Deamidated	DQ2	62	16	GQQPFPQPEQELPLQG
	859	899	Secalin	Rye peptide R12	Immunogenic	Native	DQ2	62	12	QPFPQPQQQLPL
	860	900	Secalin	Rye peptide R12	Immunogenic	Deamidated	DQ2	62	12	QPFPQPEQELPL
	861	901	Secalin	Rye peptide R29	Immunogenic	Native	DQ2	62	20	PTPIQPQQPFPQRPQQPFPQ
	862	902	Secalin	Rye peptide R29	Immunogenic	Native	DQ2	62	12	PFPQRPQQPFPQ
	863	903	Secalin	gamma1-Secalin in native form	Immunogenic	Native	DQ2	90,27	9	PQQSFPQQP
	864	904	Secalin	gamma1-Secalin in Deamidated form	Immunogenic	Deamidated	DQ2	27,90	9	PQQSFPEQP
	865	905	Secalin	Rye peptide R10	Immunogenic	Native	DQ2	62	20	FPLQPQQPFPQQPEQIISQQ
	866	906	Secalin	Rye peptide R10	Immunogenic	Native	DQ2	62	12	PFPQQPEQIISQ
	867	907	Secalin	Rye peptide R25	Immunogenic	Native	DQ2	62	20	FPQQPEQIISQQPQQPFPLQ
	868	908	Secalin	Rye peptide R25	Immunogenic	Native	DQ2	62	15	PEQIISQQPQQPFPL
	869	909	Secalin	Rye peptide R22	Immunogenic	Native	DQ2	62	20	PQQLFPLPQQPFPQPQQPFP
	870	910	Secalin	Rye peptide R22	Immunogenic	Native	DQ2	62	11	LFPLPQQPFPQ
	871	911	Secalin	alpha9-Secalin in native form	Immunogenic	Native	DQ2	8	14	PQQPFPQPQQPFPQ
	872	912	Secalin	alpha9-Secalin in Deamidated form	Immunogenic	Deamidated	DQ2	8	14	PEQPFPQPQQPFPQ
	873	913	Secalin	alpha9-Secalin in Deamidated form	Immunogenic	Deamidated	DQ2	8	14	PQQPFPQPEQPFPQ
	874	914	Secalin	alpha9-Secalin in Deamidated form	Immunogenic	Deamidated	DQ2	8	14	PEQPFPQPEQPFPQ
	875	915	Secalin	alpha2-Secalin in native form	Immunogenic	Native	DQ2	8	14	QPFPQPQQPFPQSQ
	876	916	Secalin	alpha2-Secalin in Deamidated form	Immunogenic	Deamidated	DQ2	8	14	QPFPQPEQPFPQSQ
	877	917	gamma-secalin	Rye peptide R21	Immunogenic	Native	DQ2	62	20	NMQVGPSGQVEWPQQQPLPQ
	878	918	gamma-secalin	Rye peptide R21	Immunogenic	Native	DQ2	62	16	GMQVGPSGEVEWPQQG
	879	919	gamma-secalin	Rye peptide R21	Immunogenic	Native	DQ2	62	12	QVGPSGQVEWPQ
	880	920	gamma-secalin	Rye peptide R21	Immunogenic	Native	DQ2	62	12	QVGPSGEVEWPQ
	881	921	gamma-secalin	Rye peptide R13, R28	Immunogenic	Native	DQ2	62	20	SPQPQQPYPQQPFPQQPQQP
	882	922	gamma-secalin	Rye peptide R13	Immunogenic	Deamidated	DQ2	62	16	GQPEQPYPEQPFPQQG
	883	923	gamma-secalin	Rye peptide R13	Immunogenic	Native	DQ2	62	12	PQQPYPQQPFPQ
	884	924	gamma-secalin	Rye peptide R13	Immunogenic	Deamidated	DQ2	62	12	PEQPYPEQPFPQ
	885	925	gamma-secalin	Rye peptide R23	Immunogenic	Native	DQ2	62	20	PQTQQPQQPFPQPQQPQQLF
	886	926	gamma-secalin	Rye peptide R23	Immunogenic	Native	DQ2	62	12	PQTQQPQQPFPQ
	887	927	gamma-secalin	Rye peptide R27	Immunogenic	Native	DQ2	62	20	PQEPQQLFPQSQQPQQPFPQ
	888	928	gamma-secalin	Rye peptide R27	Immunogenic	Native	DQ2	62	12	PQSQQPQQPFPQ
	889	929	gamma-secalin	Rye peptide R17	Immunogenic	Native	DQ2	62	20	QTQQSIPQPQQPFPQPQQPF
	890	930	gamma-secalin	Rye peptide R17	Immunogenic	Native	DQ2	62	12	QSIPQPQQPFPQ
	891	931	gamma-secalin	Rye peptide R02	Immunogenic	Native	DQ2	62	20	SIPQPQQPFPQPQQPFPQSQ
	892	932	gamma-secalin	Rye peptide R02	Immunogenic	Deamidated	DQ2	62	20	SIPQPQQPFPQPEQPFPQSQ
	893	933	gamma-secalin	Rye peptide R02	Immunogenic	Deamidated	DQ2	62	16	GQQPFPQPEQPFPQSG
	894	934	gamma-secalin	Rye peptide R02	Immunogenic	Deamidated	DQ2	62	13	QPFPQPEQPFPQS
	895	935	gamma-secalin	Rye peptide R02	Immunogenic	Native	DQ2	62	12	QPFPQPQQPFPQ
	896	936	gamma-secalin	Rye peptide R02	Immunogenic	Deamidated	DQ2	62	12	QPFPQPEQPFPQ
	897	937	omega-Secalin	Rye peptide R07	Immunogenic	Native	DQ2	62	20	QYSPYQPQQPFPQPQQPTPI
	898	938	omega-Secalin	Rye peptide R07	Immunogenic	Deamidated	DQ2	62	16	GQYSPYQPEQPFPQPG
	899	939	omega-Secalin	Rye peptide R07	Immunogenic	Native	DQ2	62	12	YSPYQPQQPFPQ
	900	940	omega-Secalin	Rye peptide R07	Immunogenic	Deamidated	DQ2	62	12	YSPYQPEQPFPQ
	901	941	omega-Secalin	Rye peptide R03	Immunogenic	Deamidated	DQ2	62	16	GQQPFPQPEQPTPIQG
	902	942	omega-Secalin	Rye peptide R03, R04	Immunogenic	Native	DQ2	62	20	QPFPQPQQPTPIQPQQPFPQ
	903	943	omega-Secalin	Rye peptide R03	Immunogenic	Deamidated	DQ2	62	12	QPFPQPEQPTPI
	904	944	omega-Secalin	Rye peptide R03	Immunogenic	Native	DQ2	62	12	QPFPQPQQPTPI
	905	945	omega-Secalin	Rye peptide R04	Immunogenic	Deamidated	DQ2	62	16	GQPTPIQPEQPFPQQG
	906	946	omega-Secalin	Rye peptide R04	Immunogenic	Native	DQ2	62	12	PTPIQPQQPFPQ
	907	947	omega-Secalin	Rye peptide R04	Immunogenic	Deamidated	DQ2	62	12	PTPIQPEQPFPQ
	908	948	omega-Secalin	Rye peptide R01, R09	Immunogenic	Native	DQ2	62	20	QQLPLQPQQPFPQPQQPIPQ
	909	949	omega-Secalin	Rye peptide R09	Immunogenic	Native	DQ2	62	12	QLPLQPQQPFPQ
	910	950	omega-Secalin	Rye peptide R01	Immunogenic	Native	DQ2	62	12	QPFPQPQQPIPQ
	911	951	omega-Secalin	Sec-gamma1	Immunogenic	Native	DQ2	8	14	PQQPQQSFPQQPQR
	912	952	omega-Secalin	Sec-gamma1 in Deamidated form	Immunogenic	Deamidated	DQ2	8	14	PEQPQQSFPQQPQR
	913	953	omega-Secalin	Sec-gamma1 in Deamidated form	Immunogenic	Deamidated	DQ2	8	14	PQQPEQSFPQQPQR
	914	954	omega-Secalin	Sec-gamma1 in Deamidated form	Immunogenic	Deamidated	DQ2	8	14	PQQPQQSFPEQPQR
	915	955	omega-Secalin	Sec-gamma1 in Deamidated form	Immunogenic	Deamidated	DQ2	8	14	PEQPEQSFPQQPQR
	916	956	omega-Secalin	Sec-gamma1 in Deamidated form	Immunogenic	Deamidated	DQ2	8	14	PEQPQQSFPEQPQR
	917	957	omega-Secalin	Sec-gamma1 in Deamidated form	Immunogenic	Deamidated	DQ2	8	14	PQQPEQSFPEQPQR
	918	958	omega-Secalin	Sec-gamma1 in Deamidated form	Immunogenic	Deamidated	DQ2	8	14	PEQPEQSFPEQPQR
	919	959	omega-Secalin	Rye peptide R20	Immunogenic	Native	DQ2	62	20	EQIISQQPFPLQPQQPFSQP
	920	960	omega-Secalin	Rye peptide R20	Immunogenic	Native	DQ2	62	12	PFPLQPQQPFSQ
	921	961	omega-Secalin	Rye peptide R6	Immunogenic	Deamidated	DQ2	62	16	GQPQQPFPEQPEQIIG
	922	962	omega-Secalin	Rye peptide R06, R11, R16	Immunogenic	Native	DQ2	62	20	PQQPFPQQPEQIIPQQPQQP
	923	963	omega-Secalin	Rye peptide R6	Immunogenic	Native	DQ2	62	12	PQQPFPQQPEQI
	924	964	omega-Secalin	Rye peptide R6	Immunogenic	Deamidated	DQ2	62	12	PQQPFPEQPEQI
	925	965	omega-Secalin	Rye peptide R11	Immunogenic	Native	DQ2	62	16	QQPFPQQPEQIIPQQP
	926	966	omega-Secalin	Rye peptide R11	Immunogenic	Deamidated	DQ2	62	16	EQPFPEQPEQIIPQQP
	927	967	omega-Secalin	Rye peptide R11	Immunogenic	Deamidated	DQ2	62	16	GQPFPQQPEQIIPQQG
	928	968	omega-Secalin	Rye peptide R11	Immunogenic	Deamidated	DQ2	62	12	PFPQQPEQIIPQ
	929	969	omega-Secalin	Rye peptide R16	Immunogenic	Native	DQ2	62	12	PEQIIPQQPQQP
	930	970	omega-Secalin	Rye peptide R08	Immunogenic	Native	DQ2	62	20	SQQPQRPQQPFPQQPQQIIP
	931	971	omega-Secalin	Rye peptide R08	Immunogenic	Native	DQ2	62	13	RPQQPFPQQPQQI
	932	972	omega-Secalin	Rye peptide R15	Immunogenic	Native	DQ2	62	20	QPQQIIPQQPQQPFPLQPQQ
	933	973	omega-Secalin	Rye peptide R15	Immunogenic	Native	DQ2	62	12	IIPQQPQQPFPL
	934	974	omega-Secalin	Rye peptide R14, R19	Immunogenic	Native	DQ2	62	20	QQPQQPFPLQPQQPVPQQPQ
	935	975	omega-Secalin	Rye peptide R14	Immunogenic	Native	DQ2	62	16	QQPQQPFPLQPQQPVP
	936	976	omega-Secalin	Rye peptide R19	Immunogenic	Native	DQ2	62	16	QPFPLQPQQPVPQQPQ
	937	977	omega-Secalin	Rye peptide R18	Immunogenic	Native	DQ2	62	20	QQPFLLQPQQPFSQPQQPFL
	938	978	omega-Secalin	Rye peptide R18	Immunogenic	Native	DQ2	62	11	FLLQPQQPFSQ
	939	979	omega-Secalin	Rye peptide R24	Immunogenic	Native	DQ2	62	20	SPQQPQLPFPQPQQPFVVVV
	940	980	omega-Secalin	Rye peptide R24	Immunogenic	Deamidated	DQ2	62	20	SPQQPQLPFPQPEQPFVVVV
	941	981	omega-Secalin	Rye peptide R24	Immunogenic	Native	DQ2	62	12	LPFPQPQQPFVV
	942	982	omega-Secalin	Rye peptide R24	Immunogenic	Deamidated	DQ2	62	12	LPFPQPEQPFVV
	943	983	gamma-avenin	Av-alpha9B in native form	Immunogenic	Native	DQ2	8	14	QYQPYPEQQQPFVQ
	944	984	gamma-avenin	Av-alpha9B in Deamidated form	Immunogenic	Deamidated	DQ2	8	14	QYQPYPEQEQPFVQ
	945	985	gamma-avenin	Homolog of oat aveninÂ–derived T cellÂ–stimulatory peptide in Deamidated form	Immunogenic	Deamidated	DQ2	62	15	EYQPYPEQEQPILQQ
	946	986	gamma-avenin	Homolog of oat aveninÂ–derived T cellÂ–stimulatory peptide in native form	Immunogenic	Native	DQ2	62	15	QYQPYPQQQQPILQQ
	947	987	ave-1b	gliadin alpha avenin-9	Immunogenic	Native	DQ2.5	90,18,8	9	PYPEQQQPF
	948	988	ave-1b	gliadin alpha avenin-9	Immunogenic	Deamidated	DQ2.5	90,18,8	9	PYPEQEQPF
	949	989	Avenin	T cell recognized Avenin epitope HPLC fraction 9	Immunogenic	Native	DQ2	18	31	TTTVQYDPSEQYQPYPEQQEPFVQQQPPFVQ
	950	990	Avenin	T cell recognized Avenin epitope HPLC fraction 4	Immunogenic	Native	DQ2	18	22	TTTVQYDPSEQYQPYPEQQEPF
	951	991	Avenin	T cell recognized Avenin epitope HPLC fraction 9	Immunogenic	Native	DQ2	18	28	TTTVQYNPSEQYQPYPEQQEPFVQQQPF
	952	992	Avenin	T cell recognized Avenin epitope HPLC fraction 9	Immunogenic	Native	DQ2	18	27	TTVQYNPSEQYQPYPEQQEPFVQQQPF
	953	993	Avenin	T cell recognized Avenin epitope HPLC fraction 9	Immunogenic	Native	DQ2	18	25	VQYNPSEQYQPYPEQQEPFVQQQPF
	954	994	Avenin	T cell recognized Avenin epitope HPLC fraction 3	Immunogenic	Native	DQ2	18	22	TTTVQYNPSEQYQPYPEQQEPF
	955	995	Avenin	T cell recognized Avenin epitope HPLC fraction 8	Immunogenic	Native	DQ2	18	29	TTTVQYDPSEQYQPYPEQQEPFVQQQQPF
	956	996	Avenin	T cell recognized Avenin epitope HPLC fraction 8	Immunogenic	Native	DQ2	18	30	TTTVQYNPSEQYQPYPEQQEPFVQQQQPFV
	957	997	Avenin	T cell recognized Avenin epitope HPLC fraction 9	Immunogenic	Native	DQ2	18	29	PSEQYQPYPEQQEPFVQQQQPFVQQQQPF
	958	998	Avenin	Avenin 1490 in native form	Immunogenic	Native	DQ2	18	19	SEQYQPYPEQQEPFVQQQQ
	959	999	Avenin	Avenin 1490 in Deamidated form	Immunogenic	Deamidated	DQ2	18	19	SEQYQPYPEQEEPFVQQQQ
	960	1000	Avenin	Av-alpha9A in native form	Immunogenic	Native	DQ2	8	14	QYQPYPEQQEPFVQ
	961	1001	Avenin	Av-alpha9A in Deamidated form	Immunogenic	Deamidated	DQ2	8	14	QYQPYPEQEEPFVQ
	962	1002	Avenin	Avenin 1505	Immunogenic	Native	DQ2	18	12	YQPYPEQQEPFV
	963	1003	Avenin	Avenin 1504 (deamidated form of Avenin 1505)	Immunogenic	Deamidated	DQ2	18	12	YQPYPEQEEPFV
	964	1004	ave-1	gliadin alpha avenin-9	Immunogenic	Native	DQ2.5	90,18,8	9	PYPEQQEPF
	965	1005	ave-1	gliadin alpha avenin-9	Immunogenic	Deamidated	DQ2.5	90,18,8	9	PYPEQEEPF
	966	1006	Avenin	Av-gamma2B	Immunogenic	Native	DQ2	8	14	QQPFVQQQQPFVQQ
	967	1007	Avenin	Av-gamma2B in Deamidated form	Immunogenic	Deamidated	DQ2	8	14	EQPFVQQQQPFVQQ
	968	1008	Avenin	Av-gamma2B in Deamidated form	Immunogenic	Deamidated	DQ2	8	14	QQPFVEQQQPFVQQ
	969	1009	Avenin	Av-gamma2B in Deamidated form	Immunogenic	Deamidated	DQ2	8	14	EQPFVEQQQPFVQQ
	970	1010	Avenin	Av-gamma2B in Deamidated form	Immunogenic	Deamidated	DQ2	8	14	QQPFVQEQQPFVQQ
	971	1011	Avenin	Av-gamma2B in Deamidated form	Immunogenic	Deamidated	DQ2	8	14	EQPFVQEQQPFVQQ
	972	1012	Avenin	Av-gamma2B in Deamidated form	Immunogenic	Deamidated	DQ2	8	14	QQPFVEEQQPFVQQ
	973	1013	Avenin	Av-gamma2B in Deamidated form	Immunogenic	Deamidated	DQ2	8	14	EQPFVEEQQPFVQQ
	974	1014	Avenin	Av-gamma2B in Deamidated form	Immunogenic	Deamidated	DQ2	8	14	QQPFVQQEQPFVQQ
	975	1015	Avenin	Av-gamma2B in Deamidated form	Immunogenic	Deamidated	DQ2	8	14	EQPFVQQEQPFVQQ
	976	1016	Avenin	Av-gamma2B in Deamidated form	Immunogenic	Deamidated	DQ2	8	14	QQPFVEQEQPFVQQ
	977	1017	Avenin	Av-gamma2B in Deamidated form	Immunogenic	Deamidated	DQ2	8	14	EQPFVEQEQPFVQQ
	978	1018	Avenin	Av-gamma2B in Deamidated form	Immunogenic	Deamidated	DQ2	8	14	QQPFVQEEQPFVQQ
	979	1019	Avenin	Av-gamma2B in Deamidated form	Immunogenic	Deamidated	DQ2	8	14	EQPFVQEEQPFVQQ
	980	1020	Avenin	Av-gamma2B in Deamidated form	Immunogenic	Deamidated	DQ2	8	14	QQPFVEEEQPFVQQ
	981	1021	Avenin	Av-gamma2B in Deamidated form	Immunogenic	Deamidated	DQ2	8	14	EQPFVEEEQPFVQQ
	982	1022	Avenin	Avenin core epitope in native form	Immunogenic	Native	DQ2	27	9	FVQQQQQPF
	983	1023	Avenin	Avenin core epitope in Deamidated form	Immunogenic	Deamidated	DQ2	27	9	FVQQQEQPF
	984	1024	gamma-gliadin or LMW glutenin	Glu-21 minimal epitope in considered native form	Immunogenic	Native	DQ2	19	12	QSEQSQQPFQPQ
	985	1025	glia-gamma 3, glia-gamma 1b	gamma gliadin	Immunogenic	Deamidated	DQ2.5 or DQ8	23,90,17	9	EQPQQPYPQ
	986	1026	glia-gamma 3, glia-gamma 1b	gamma gliadin	Immunogenic	Deamidated	DQ2.5 or DQ8	23,90,17	9	QQPQQPYPE
	987	1027	glia-gamma 3, glia-gamma 1b	gamma gliadin	Immunogenic	Deamidated	DQ2.5 or DQ8	23,90,78	9	EQPEQPYPQ
	988	1028	glia-gamma 3, glia-gamma 1b	CAUTION, 100% match to Candida protein / gamma gliadin	Immunogenic	Deamidated	DQ2.5 or DQ8	23,90,78	9	QQPEQPYPE
	989	1029	glia-gamma 3	gamma 5 gliadin	Immunogenic	Deamidated	DQ2.5	23,90,78	9	SQPEQQFPQ
	990	1030	glia-gamma 3	gamma 5 gliadin	Immunogenic	Deamidated	DQ2.5	23,90,78	9	SQPQQEFPQ
	991	1031	glia-gamma 1b, glia-gamma 4c	gammaVII-gliadin	Immunogenic	Deamidated	DQ2.5	90,17,25	9	QQPQQPFPE
	992	1032	glia-gamma 4c, glia-gamma 1b	gammaVII-gliadin	Immunogenic	Deamidated	DQ2.5	8,90,17,25	9	QQPEQPFPE
	993	1033	glia-gamma 4c, glia-gamma 1b	gammaVII-gliadin	Immunogenic	Deamidated	DQ2.5	90,17,25	9	EQPEQPFPE
	994	1034	glia-gamma 4c	gamma gliadin	Immunogenic	Native	DQ2.5	90,62,78,81	9	PQPQQPFCQ
	995	1035	glia-gamma 4d	gamma gliadin	Immunogenic	Deamidated	DQ2.5	90,62,78,81	9	PQPEQPFCQ
	996	1036	glia-gamma 4d	gamma gliadin	Immunogenic	Deamidated	DQ2.5	90,62,78,81	9	PQPQQPFCE
	997	1037	glia-gamma 4d	gamma gliadin	Immunogenic	Deamidated	DQ2.5	90,62,78,81	9	PQPEQPFCE
	998	1038	glia-gamma 4e	gliadin omega 1	Immunogenic	Native	DQ2.5	86,90	9	PQPQQPFSQ
	999	1039	glia-gamma 4e	gliadin omega 1	Immunogenic	Deamidated	DQ2.5	86,90	9	PQPEQPFSQ
	1000	1040	glia-omega 3	gliadin omega 3	Immunogenic	Native	DQ2.5	86,90	9	PFPQPQQPI
	1001	1041	glia-omega 3	gliadin omega 3	Immunogenic	Deamidated	DQ2.5	86,90	9	PFPQPEQPI
	1002	1042	glia-omega 4	CAUTION 100% match to 2 Prunus sp. peptides / gliadin omega 4	Immunogenic	Native	DQ2.5	86,90	9	PQPQQPIPV
	1003	1043	glia-omega 4	gliadin omega 4	Immunogenic	Deamidated	DQ2.5	86,90	9	PQPEQPIPV
	1004	1044	glia-omega 5	gliadin omega 5	Immunogenic	Native	DQ2.5	86,90	9	LQPQQPFPQ
	1005	1045	glia-omega 5	gliadin omega 5	Immunogenic	Deamidated	DQ2.5	86,90	9	LQPEQPFPQ
	1006	1046	Avenin Q	avenin-gliadin like	Immunogenic	Native	DQ2 or DQ8	87	14	QQPFMQQQQPFMQP
	1007	1047	Avenin Q-5	avenin-gliadin like	Immunogenic	Native	DQ2 or DQ8	88	14	QQPFVQQQQQPFVQ
	1008	1048	glia-gamma 1	gamma gliadin 1	Immunogenic	Deamidated	DQ2.5	90,74	9	PEQSFPQQQ
	1009	1049	glia-gamma 1	gamma gliadin	Immunogenic	Deamidated	DQ2.5	90,74	9	PEQSFPQQE
	1010	1050	ave-1 06	Avenin gliadin like	Immunogenic	Native	DQ2.5	88	16	QYQPYPEQQQPILQQQ
	1011	1051	ave-1 06	avenin-gliadin like	Immunogenic	Deamidated	DQ2.5	88	16	QYQPYPEQEQPILQQQ
	1012	1052	ave-1 04	avenin-gliadin like	Immunogenic	Native	DQ2.5	88	16	QQYQPYPQQQPFMQPL
	1013	1053	ave-1 04	avenin-gliadin like	Immunogenic	Deamidated	DQ2.5	88	16	EQYQPYPEQQPFMQPL
	1014	1054	DQ2.5-hor-3b	Hordein peptide, AFM77741	Immunogenic	Deamidated	DQ2.5	88	9	PYPEQPQPY
	1015	1055	Sec-01	Secalin peptide, AAB58403 (190-204) [E194, 202]	Immunogenic	Deamidated	DQ2.5	88	15	QPFPEQPEQIIPQQP
	1016	1056	DQ2.5-sec-3	Secalin peptide, AAB58403	Immunogenic	Deamidated	DQ2.5	92	9	PFPEQPEQI
	1017	1057	DQ2.5-ave-1c	Avenin peptide, AAA32715	Immunogenic	Deamidated	DQ2.5	92	9	PYPEQEQPI
	1018	1058	Av-04 E5	AAA32714 (25-40)	Immunogenic	Deamidated	DQ2.5	88	16	EQYQPYPEEQPFMQPL
	1019	1059	DQ2.2-glia-α1 peptide	Gliadin peptide	Immunogenic	Native	DQ2.2	93	16	NPQAQGSVQPQQLPQF
	1020	1060	DQ2.2-glia-α1	Native epitope	Immunogenic	Native	DQ2.2	93	9	QGSVQPQQL
	1021	1061	DQ2.2-glia-a2 peptide	Gliadin peptide	Immunogenic	Native	DQ2.2	93	15	PQSQPQYSQPQQPIS
	1022	1062	Deamidated DQ2.2-glia-a2 peptide	Deamidated gliadin peptide	Immunogenic	Deamidated	DQ2.2	93	11	QPQYSQPEQPI
	1023	1063	DQ2.2-glia-α2	Deamidated epitope	Immunogenic	Deamidated	DQ2.2	93	9	QYSQPEQPI
	1024	1064	DQ8-glia-α1 peptide	Deamidated peptide	Immunogenic	Deamidated	DQ8	94	13	SGEGSFQPSQENP
	1025	1065	DQ8-glia-α1 peptide with alanine substitution	Deamidated peptide with alanine substitution	Immunogenic	Deamidated	DQ8	94	13	AGEGSFQPSQENP
	1026	1066	DQ8-glia-α1 peptide with alanine substitution	Deamidated peptide with alanine substitution	Immunogenic	Deamidated	DQ8	94	13	SAEGSFQPSQENP
	1027	1067	DQ8-glia-α1 peptide with alanine substitution	Deamidated peptide with alanine substitution	Immunogenic	Deamidated	DQ8	94	13	SGAGSFQPSQENP
	1028	1068	DQ8-glia-α1 peptide with alanine substitution	Deamidated peptide with alanine substitution	Immunogenic	Deamidated	DQ8	94	13	SGEASFQPSQENP
	1029	1069	DQ8-glia-α1 peptide with alanine substitution	Deamidated peptide with alanine substitution	Immunogenic	Deamidated	DQ8	94	13	SGEGSFQPAQENP
	1030	1070	DQ8.5-glia-γ-1 peptide	Deamidated peptide	Immunogenic	Deamidated	DQ8	94	13	QQPQQSFPEQERP
	1031	1071	DQ8.5-glia-γ-1 peptide with alanine substitution	Deamidated peptide with alanine substitution	Immunogenic	Deamidated	DQ8	94	13	AQPQQSFPEQERP
	1032	1072	DQ8.5-glia-γ-1 peptide with alanine substitution	Deamidated peptide with alanine substitution	Immunogenic	Deamidated	DQ8	94	13	QAPQQSFPEQERP
	1033	1073	DQ8.5-glia-γ-1 peptide with alanine substitution	Deamidated peptide with alanine substitution	Immunogenic	Deamidated	DQ8	94	13	QQAQQSFPEQERP
	1034	1074	DQ8.5-glia-γ-1 peptide with alanine substitution	Deamidated peptide with alanine substitution	Immunogenic	Deamidated	DQ8	94	13	QQPAQSFPEQERP
	1035	1075	DQ8.5-glia-γ-1 peptide with alanine substitution	Deamidated peptide with alanine substitution	Immunogenic	Deamidated	DQ8	94	13	QQPQQAFPEQERP
	1036	1076	DQ8.5-glia-γ-1 peptide with alanine substitution	Deamidated peptide with alanine substitution	Immunogenic	Deamidated	DQ8	94	13	QQPQQSFAEQERP
	1037	1077	DQ8.5-glia-γ-1 peptide with alanine substitution	Deamidated peptide with alanine substitution	Immunogenic	Deamidated	DQ8	94	13	QQPQQSFPEAERP
	1038	1078	DQ8.5-glia-γ-1 peptide with alanine substitution	Deamidated peptide with alanine substitution	Immunogenic	Deamidated	DQ8	94	13	QQPQQSFPEQARP
	1039	1079	DQ8.5-glia-γ-1 peptide with alanine substitution	Deamidated peptide with alanine substitution	Immunogenic	Deamidated	DQ8	94	13	QQPQQSFPEQEAP
	1040	1080	DQ8.5-glia-γ-1 peptide with alanine substitution	Deamidated peptide with alanine substitution	Immunogenic	Deamidated	DQ8	94	13	QQPQQSFPEQERA
	1041	1081	DQ8.5-glut-H1	HMW-glutenin epitope	Immunogenic	Native	DQ8.5	92	9	QGYYPTSPQ
