# Supplementary material for: Development of a Sequence Searchable Database of Celiac Disease-Associated Peptides and Proteins for Risk Assessment of Novel Food Proteins
Source: Front Allergy. 2022 May 26;3:900573. doi: 10.3389/falgy.2022.900573 (PMC9234867; doi:10.3389/falgy.2022.900573)
Supplement: Supplementary file 3 [file Table_3.XLSX]

## Sheet: Celiac Database
	Table S3. The 76 representative CeD proteins in the Celiac Peptide and Protein Database (the http://www.allergenonline.org/celiachome.shtml)
	#	Species	Common	DefLine	Length	Accession#
	1	Avena nuda	small naked oat	avenin alpha-2 - small naked oat (fragment)	52	S06211
	2	Avena nuda	small naked oat	avenin gamma-3 - small naked oat (fragment)	43	S07621
	3	Avena sativa	oat	avenin	222	AAA32716.1
	4	Avena sativa	oat	avenin	212	CCH22509.1
	5	Avena sativa	oat	gliadin-like avenin	250	AGB56859.1
	6	Avena sativa	oat	gliadin-like avenin	181	AGB56867.1
	7	Avena sativa	oat	gamma 3 avenin, coeliac immunoreactive protein 2, CIP-2, prolamin 2 {N-terminal}	29	AAB23365.1
	8	Avena sativa	oat	RecName: Full=Avenin-E; AltName: Full=Alpha-2 avenin; AltName: Full=Avenin N9; AltName: Full=Celiac immunoreactive protein 3; Short=CIP-3; AltName: Full=Prolamin	182	Q09114.1
	9	Hordeum vulgare	barley	C-hordein storage protein	72	AAA32943.1
	10	Hordeum vulgare	barley	C-hordein	310	AAB28161.1
	11	Hordeum vulgare	barley	unnamed protein product	243	CAA25913.1
	12	Hordeum vulgare	barley	RecName: Full=C-hordein; AltName: Full=Clone PC-919	68	P17992.1
	13	Hordeum vulgare	barley	B3 hordein	310	AFM77744.1
	14	Hordeum vulgare subsp. Vulgare	domesticated barley	C hordein	347	AAA92333.1
	15	Hordeum vulgare subsp. vulgare	domesticated barley	B hordein	290	ABA06537.1
	16	Hordeum vulgare subsp. vulgare	domesticated barley	B hordein	297	ABB82614.1
	17	Hordeum vulgare subsp. vulgare	domesticated barley	B hordein	290	ABH01262.1
	18	Hordeum vulgare subsp. vulgare	domesticated barley	B hordein	265	ACU09493.1
	19	Hordeum vulgare subsp. vulgare	domesticated barley	hordein B	266	1103203B
	20	Hordeum vulgare subsp. vulgare	domesticated barley	gamma hordein	305	1604464A
	21	Secale cereale	rye	Sec1 precursor	357	CAA42836.1
	22	Secale cereale	rye	Sec1 precursor	357	CAA42837.1
	23	Secale cereale	rye	unnamed protein product	194	CAA26449.1
	24	Secale cereale	rye	omega secalin	357	AAB58403.1
	25	Secale cereale	rye	75k gamma secalin	455	ABO32294.1
	26	Secale cereale	rye	gamma-35 secalin isoform P9-12=coeliac immunoreactive protein/prolamin {N-terminal}	20	AAB37405.1
	27	synthetic construct	synthetic construct	high molecular weight glutenin 1Dx5	839	ABI81767.1
	28	Triticum aestivum	bread wheat	high molecular weight glutenin subunit 10	648	CAA31396.1
	29	Triticum aestivum	bread wheat	unnamed protein product	313	CAA26385.1
	30	Triticum aestivum	bread wheat	gamma gliadin precursor	302	AAA34272.1
	31	Triticum aestivum	bread wheat	alpha-type gliadin precursor protein	318	AAA34275.1
	32	Triticum aestivum	bread wheat	glutenin	838	CAA27052.1
	33	Triticum aestivum	bread wheat	gamma-gliadin precursor	279	BAA11251.1
	34	Triticum aestivum	bread wheat	alpha-gliadin	274	CAB76955.1
	35	Triticum aestivum	bread wheat	alpha-gliadin	276	CAB76960.1
	36	Triticum aestivum	bread wheat	alpha-gliadin	270	CAB76961.1
	37	Triticum aestivum	bread wheat	alpha-gliadin	277	CAB76962.1
	38	Triticum aestivum	bread wheat	alpha-gliadin	269	CAB76963.1
	39	Triticum aestivum	bread wheat	alpha-gliadin	290	CAB76964.1
	40	Triticum aestivum	bread wheat	omega gliadin storage protein	280	AAG17702.1
	41	Triticum aestivum	bread wheat	gamma-gliadin	241	AAK84772.1
	42	Triticum aestivum	bread wheat	gamma-gliadin	337	AAK84774.1
	43	Triticum aestivum	bread wheat	gamma-gliadin	285	AAK84776.1
	44	Triticum aestivum	bread wheat	low-molecular-weight glutenin subunit group 12 type VI	391	BAB78763.1
	45	Triticum aestivum	bread wheat	gamma gliadin	279	CAC94868.1
	46	Triticum aestivum	bread wheat	glutenin high molecular weight subunit	191	CAC84119.1
	47	Triticum aestivum	bread wheat	low molecular weight glutenin subunit	281	CAD58622.1
	48	Triticum aestivum	bread wheat	gamma gliadin	311	AAQ63858.1
	49	Triticum aestivum	bread wheat	omega-5 gliadin	439	BAE20328.1
	50	Triticum aestivum	bread wheat	gamma-gliadin/LMW-glutenin chimera Ch1 precursor	151	ABB17935.1
	51	Triticum aestivum	bread wheat	gamma-gliadin/LMW-glutenin chimera Ch7 precursor	156	ABB17941.1
	52	Triticum aestivum	bread wheat	high molecular weight glutenin subunit	815	ABK54365.1
	53	Triticum aestivum	bread wheat	HMW glutenin	243	ABL14062.1
	54	Triticum aestivum	bread wheat	HMW glutenin subunit 1Bx13	795	ABQ14770.1
	55	Triticum aestivum	bread wheat	HMW glutenin subunit 1By16	738	ABQ14771.1
	56	Triticum aestivum	bread wheat	alpha-gliadin	288	ABQ52119.1
	57	Triticum aestivum	bread wheat	alpha-gliadin	290	ABQ52123.1
	58	Triticum aestivum	bread wheat	alpha-gliadin	286	ABQ52128.1
	59	Triticum aestivum	bread wheat	D-type LMW glutenin subunit	359	CAR82265.1
	60	Triticum aestivum	bread wheat	gamma-gliadin	287	ACJ03454.1
	61	Triticum aestivum	bread wheat	gamma-gliadin	310	ACJ03465.1
	62	Triticum aestivum	bread wheat	gamma-gliadin	242	ACJ03473.1
	63	Triticum aestivum	bread wheat	gamma-gliadin	302	ACJ03479.1
	64	Triticum aestivum	bread wheat	low molecular weight glutenin subunit B3-1	350	ACY08812.1
	65	Triticum aestivum	bread wheat	low molecular weight glutenin subunit D3-7	299	ACY08817.1
	66	Triticum aestivum	bread wheat	low molecular weight glutenin subunit A3-2	360	ACZ51336.1
	67	Triticum aestivum	bread wheat	high molecular weight glutenin subunit	827	ADF32930.1
	68	Triticum aestivum	bread wheat	RecName: Full=Gamma-gliadin; Flags: Precursor	251	P08079.1
	69	Triticum aestivum	bread wheat	RecName: Full=Gamma-gliadin; Flags: Precursor	327	P08453.1
	70	Triticum aestivum	bread wheat	B3144=alpha-gliadin derived celiac active peptide	54	AAB23109.1
	71	Triticum monococcum	small spelt	omega-gliadin	342	ADF58071.1
	72	Triticum monococcum	small spelt	omega-gliadin	348	ADF58073.1
	73	Hordeum vulgare	barley	B1 hordein	278	AFM77741.1
	74	Secale cereale	rye	omega secalin	357	AAB58403.1
	75	Avena sativa	oat	avenin	220	AAA32715.1
	76	Avena sativa	oat	avenin	181	AAA32714.1
